# Supplementary material for: Multiple Introductions of SARS-CoV-2 Alpha and Delta Variants into White-Tailed Deer in Pennsylvania
Source: mBio. 2022 Aug 24;13(5):e02101-22. doi: 10.1128/mbio.02101-22 (PMC9600874; doi:10.1128/mbio.02101-22)
Supplement: TABLE S3 [file mbio.02101-22-s0003.xlsx]

## Sheet: TableS3
Table S3. Deer SARS-CoV-2 substitutions from sequences in this study
	intergenic_NA-G210T	intergenic_NA-C241T	ORF1ab_silent-C913T	ORF1ab_I238V-A977G	ORF1ab_silent-C1519T	ORF1ab_silent-C1912T	ORF1ab_silent-C1915T	ORF1ab_silent-C2110T	ORF1ab_L730F-C2453T	ORF1ab_L730F-C2455T	ORF1ab_E743D-G2494T	ORF1ab_P769S-C2570T	ORF1ab_silent-G2659A	ORF1ab_silent-A2917G	ORF1ab_silent-C3037T	ORF1ab_T1001I-C3267T	ORF1ab_silent-C3784T	ORF1ab_silent-T3802C	ORF1ab_A1306S-G4181T	ORF1ab_silent-T4240C	ORF1ab_A1352T-G4319A	ORF1ab_silent-A5128G	ORF1ab_A1708D-C5388A	ORF1ab_E1858K-G5837A	ORF1ab_silent-C5986T	ORF1ab_S1924R-C6037A	ORF1ab_silent-C6196T	ORF1ab_silent-G6337A	ORF1ab_P2046L-C6402T	ORF1ab_T2093I-C6543T	ORF1ab_T2174I-C6786T	ORF1ab_I2230T-T6954C	ORF1ab_silent-C6968T	ORF1ab_S2255F-C7029T	ORF1ab_silent-C7081T	ORF1ab_S2285F-C7119T	ORF1ab_P2287S-C7124T	ORF1ab_silent-C7303T	ORF1ab_A2355S-G7328T	ORF1ab_H2357Y-C7334T	ORF1ab_silent-C7423T	ORF1ab_silent-C7765T	ORF1ab_silent-C8389T	ORF1ab_silent-C8986T	ORF1ab_V2930L-G9053T	ORF1ab_T2952I-C9120T	ORF1ab_silent-C9430T	ORF1ab_silent-C9565T	ORF1ab_L3116F-C9611T
VSP3575	Yes	Yes			Yes		Yes							Yes	Yes				Yes		Yes	Yes							Yes								Yes	Yes	Yes					Yes	Yes
VSP3573	Yes	Yes			Yes		Yes							Yes	Yes				Yes		Yes	Yes							Yes								Yes	Yes	Yes					Yes	Yes
VSP3574		Yes	Yes					Yes			Yes	Yes			Yes	Yes				Yes			Yes		Yes						Yes	Yes		Yes	Yes						Yes					Yes	Yes	Yes
VSP3517	Yes	Yes				Yes									Yes				Yes										Yes								Yes	Yes						Yes	Yes
VSP3515	Yes	Yes											Yes		Yes			Yes	Yes										Yes							Yes	Yes	Yes				Yes		Yes	Yes
VSP3516		Yes	Yes	Yes					Yes	Yes					Yes	Yes	Yes						Yes		Yes	Yes	Yes	Yes		Yes		Yes	Yes					Yes		Yes			Yes				Yes		Yes
VSP3514	Yes	Yes				Yes									Yes				Yes					Yes					Yes								Yes	Yes						Yes	Yes		Yes
VSP3518	No Coverage	No Coverage	No Coverage	No Coverage	No Coverage	No Coverage	No Coverage	No Coverage	No Coverage	No Coverage	No Coverage	No Coverage	No Coverage	No Coverage	No Coverage	No Coverage	No Coverage	No Coverage	No Coverage	No Coverage	No Coverage	No Coverage	No Coverage	No Coverage	No Coverage	No Coverage	No Coverage	No Coverage	No Coverage	No Coverage	No Coverage	No Coverage	No Coverage	No Coverage	No Coverage	No Coverage	No Coverage	No Coverage	No Coverage	No Coverage	No Coverage	No Coverage	No Coverage	No Coverage	No Coverage	No Coverage	No Coverage	No Coverage	No Coverage
VSP3607	No Coverage	No Coverage	No Coverage	No Coverage	No Coverage	No Coverage	No Coverage	No Coverage	No Coverage	No Coverage	No Coverage	No Coverage	No Coverage	No Coverage	No Coverage	No Coverage	No Coverage	No Coverage	No Coverage	No Coverage	No Coverage	No Coverage	No Coverage	No Coverage	No Coverage	No Coverage	No Coverage	No Coverage	No Coverage	No Coverage	No Coverage	No Coverage	No Coverage	No Coverage	No Coverage	No Coverage	No Coverage	No Coverage	No Coverage	No Coverage	No Coverage	No Coverage	No Coverage	No Coverage	No Coverage	No Coverage	No Coverage	No Coverage	No Coverage
VSP3609	No Coverage	No Coverage	No Coverage	No Coverage	No Coverage	No Coverage	No Coverage	No Coverage	No Coverage	No Coverage	No Coverage	No Coverage	No Coverage	No Coverage	No Coverage	No Coverage	No Coverage	No Coverage	No Coverage	No Coverage	No Coverage	No Coverage	No Coverage	No Coverage	No Coverage	No Coverage	No Coverage	No Coverage	No Coverage	No Coverage	No Coverage	No Coverage	No Coverage	No Coverage	No Coverage	No Coverage	No Coverage	No Coverage	No Coverage	No Coverage	No Coverage	No Coverage	No Coverage	No Coverage	No Coverage	No Coverage	No Coverage	No Coverage	No Coverage
VSP3612	No Coverage	No Coverage	No Coverage	No Coverage	No Coverage	No Coverage	No Coverage	No Coverage	No Coverage	No Coverage	No Coverage	No Coverage	No Coverage	No Coverage	No Coverage	No Coverage	No Coverage	No Coverage	No Coverage	No Coverage	No Coverage	No Coverage	No Coverage	No Coverage	No Coverage	No Coverage	No Coverage	No Coverage	No Coverage	No Coverage	No Coverage	No Coverage	No Coverage	No Coverage	No Coverage	No Coverage	No Coverage	No Coverage	No Coverage	No Coverage	No Coverage	No Coverage	No Coverage	No Coverage	No Coverage	No Coverage	No Coverage	No Coverage	No Coverage
VSP3614	No Coverage	No Coverage	No Coverage	No Coverage	No Coverage	No Coverage	No Coverage	No Coverage	No Coverage	No Coverage	No Coverage	No Coverage	No Coverage	No Coverage	No Coverage	No Coverage	No Coverage	No Coverage	No Coverage	No Coverage	No Coverage	No Coverage	No Coverage	No Coverage	No Coverage	No Coverage	No Coverage	No Coverage	No Coverage	No Coverage	No Coverage	No Coverage	No Coverage	No Coverage	No Coverage	No Coverage	No Coverage	No Coverage	No Coverage	No Coverage	No Coverage	No Coverage	No Coverage	No Coverage	No Coverage	No Coverage	No Coverage	No Coverage	No Coverage
VSP3615	No Coverage	No Coverage	No Coverage	No Coverage	No Coverage	No Coverage	No Coverage	No Coverage	No Coverage	No Coverage	No Coverage	No Coverage	No Coverage	No Coverage	No Coverage	No Coverage	No Coverage	No Coverage	No Coverage	No Coverage	No Coverage	No Coverage	No Coverage	No Coverage	No Coverage	No Coverage	No Coverage	No Coverage	No Coverage	No Coverage	No Coverage	No Coverage	No Coverage	No Coverage	No Coverage	No Coverage	No Coverage	No Coverage	No Coverage	No Coverage	No Coverage	No Coverage	No Coverage	No Coverage	No Coverage	No Coverage	No Coverage	No Coverage	No Coverage
[truncated: 143 more columns]
