# Supplementary material for: Multiple Introductions of SARS-CoV-2 Alpha and Delta Variants into White-Tailed Deer in Pennsylvania
Source: mBio. 2022 Aug 24;13(5):e02101-22. doi: 10.1128/mbio.02101-22 (PMC9600874; doi:10.1128/mbio.02101-22)
Supplement: TABLE S5 [file mbio.02101-22-s0005.xlsx]

## Sheet: TableS5
Table S5. Human and deer sequences used in analysis
Human sequences used for Figure 3, 4, 5, and S1.									Deer and human sequences used for time-scale Bayesian maximum clade credibility tree						Deer sequences used from GISAID
VSP	Lineage	GISAID Accession number	NCBI Accession	Figure 3?	Figure 4?	Figure 5?	Figure S1?		VSP3514/VSP3517	VSP3515	VSP3516	VSP3573/VSP3575	VSP3574		GISAID Identifier: EPI_SET_20220720kr
VSP0563	B.1.1.7	hCoV-19/USA/VSP0563/2021	OK245616	Yes					OM570187.1	OM570188.1	OM570189.1	OM570191.1	OM570192.1		doi: 10.55876/gis8.220720kr
VSP0623	B.1.1.7	hCoV-19/USA/VSP0623/2021	OK245640	Yes					OK036033.1	OK239528.1	MZ193077.1	OM570193.1	MZ706166.1		All genome sequences and associated metadata in this dataset are published in GISAID’s EpiCoV database. To
VSP0625	B.1.1.7	hCoV-19/USA/VSP0625/2021	OK245641	Yes					OK019676.1	OL386592.1	MZ192573.1	OL596589.1	MZ032796.1		view the contributors of each individual sequence with details such as accession number, Virus name, Collection
VSP0654	B.1.1.7	hCoV-19/USA/VSP0654/2020	OK245656	Yes					MZ592904.1	OK530785.1	OK217818.1	OL596064.1	MZ006605.1		date, Originating Lab and Submitting Lab and the list of Authors, visit 10.55876/gis8.220720kr
VSP0674	B.1.1.7	hCoV-19/USA/PA-VSP0674/2021	OK245673	Yes					OM570190.1	OK410086.1	MZ194588.1	OK437047.1	MZ001312.1		Data Snapshot
VSP0702	B.1.1.7	hCoV-19/USA/PA-VSP0702/2021	OK245689	Yes					OL527208.1	OM542172.1	MZ192615.1	OL680407.1	MW929987.1		EPI_SET_20220720kr is composed of 108 individual genome sequences.
VSP0711	B.1.1.7	hCoV-19/USA/PA-VSP0711/2021	OK245694	Yes					OK411747.1	OM241202.1	MZ195251.1	OL596954.1	ON652562.1		The collection dates range from 2020-09-28 to 2021-02-25;
VSP0790	B.1.1.7	hCoV-19/USA/PA-VSP0790/2021	OK245713	Yes					OL607395.1	OL367436.1	OK290069.1	OV223046.1	OK399471.2		Data were collected in 1 countries and territories;
VSP0805	B.1.1.7	hCoV-19/USA/VSP0805/2021	OK245717	Yes					OL501431.1	OK387547.1	OK221070.1	OK373078.1	OL706537.1		All sequences in this dataset are compared relative to hCoV-19/Wuhan/WIV04/2019 (WIV04), the official
VSP0811	B.1.1.7	hCoV-19/USA/VSP0811/2021	OK245721	Yes					OL359063.1	OK337462.1	MZ214987.1	OU420262.1	OL706536.1		reference sequence employed by GISAID (EPI_ISL_402124). Learn more at https://gisaid.org/WIV04.
VSP0812	B.1.1.7	hCoV-19/USA/VSP0812/2021	OK245722	Yes					OK591630.1	OM570165.1	MZ167685.1	OV919473.1	OL706449.1
VSP0813	B.1.1.7	hCoV-19/USA/VSP0813/2021	OK245723	Yes					OK532227.1	OL522875.1	MZ100268.1	OU428561.1	OL369525.1
VSP0814	B.1.1.7	hCoV-19/USA/VSP0814/2021	OK245724	Yes					OK532205.1	OL522844.1	MZ035667.1	OW371826.1	OK547146.1
VSP0815	B.1.1.7	hCoV-19/USA/VSP0815/2021	OK245725	Yes					OK531411.1	OL522789.1	MW991017.1	OW379847.1	OK399423.1
VSP0868	B.1.1.7	hCoV-19/USA/VSP0868/2021	OK245747	Yes					OK531340.1	OL522403.1	MW990548.1	OU417732.1	OK399360.1
VSP0869	B.1.1.7	hCoV-19/USA/VSP0869/2021	OK245748	Yes					OK530259.1	OU571356.1	MW990546.1	OW381689.1	OK342842.1
VSP0870	B.1.1.7	hCoV-19/USA/VSP0870/2021	OK245749	Yes					OK409051.1	OM433144.1	MZ296431.1	OW375362.1	OK342303.1
VSP0871	B.1.1.7	hCoV-19/USA/VSP0871/2021	OK245750	Yes					OK408798.1	OL776433.1	MZ192650.1	OW381761.1	OK342302.1
VSP0872	B.1.1.7	hCoV-19/USA/VSP0872/2021	OK245751	Yes					OK288336.1	OL748199.1	MZ349106.1	OW380301.1	OK341014.1
VSP0873	B.1.1.7	hCoV-19/USA/VSP0873/2021	OK245752	Yes					OK022966.1	OV019083.1	MZ291398.1	OW380140.1	OK252848.1
VSP0879	B.1.1.7	hCoV-19/USA/PA-VSP0879/2021	OK245754	Yes					OK016087.1	OL527180.1	MZ280513.1	OV828247.1	OK246878.1
VSP0880	B.1.1.7	hCoV-19/USA/PA-VSP0880/2021	OK245755	Yes					OK015755.1	OL533612.1	MZ255471.1	OK592482.1	OK246384.1
VSP0882	B.1.1.7	hCoV-19/USA/NJ-VSP0882/2021	OK245757	Yes					OK006411.1	OL532593.1	MZ255186.1	OW384693.1	OK234373.1
VSP0884	B.1.1.7	hCoV-19/USA/PA-VSP0884/2021	OK245758	Yes					OK006410.1	OL532168.1	MZ245194.1	OV829317.1	OK233691.1
VSP0885	B.1.1.7	hCoV-19/USA/PA-VSP0885/2021	OK245759	Yes					MZ863277.1	OL522432.1	MZ214345.1	OW355519.1	OK194449.1
VSP0886	B.1.1.7	hCoV-19/USA/PA-VSP0886/2021	OK245760	Yes					OL529799.1	OL522028.1	MZ213656.1	MZ810153.1	OK193613.1
VSP0887	B.1.1.7	hCoV-19/USA/PA-VSP0887/2021	OK245761	Yes					OM241195.1	OK410542.1	MZ192468.1	OW373696.1	OK191112.1
VSP0888	B.1.1.7	hCoV-19/USA/PA-VSP0888/2021	OK245762	Yes					OL358706.1	OK394347.1	MZ185775.1	OW437197.1	OK183304.1
VSP0890	B.1.1.7	hCoV-19/USA/PA-VSP0890/2021	OK245764	Yes					OM140197.1	OK388272.1	MZ085991.1	OW436574.1	OK122995.1
VSP0891	B.1.1.7	hCoV-19/USA/PA-VSP0891/2021	OK245765	Yes					OL950202.1	OK291580.1	MZ035139.1	OW435904.1	OK017002.1
VSP0892	B.1.1.7	hCoV-19/USA/PA-VSP0892/2021	OK245766	Yes					OL864552.1	OK118846.1	OM109620.1	OW435547.1	MZ927536.1
VSP0893	B.1.1.7	hCoV-19/USA/NJ-VSP0893/2021	OK245767	Yes					OL796181.1	OU570750.1	OL848847.1	OW355636.1	MZ747258.1
VSP0894	B.1.1.7	hCoV-19/USA/NJ-VSP0894/2021	OK245768	Yes					OL748595.1	OU572311.1	OK220048.1	OW355416.1	MZ670096.1
VSP0895	B.1.1.7	hCoV-19/USA/DE-VSP0895/2021	OK245769	Yes					OL731865.1	MZ745079.1	OK193248.1	OW384707.1	MZ620073.1
VSP0896	B.1.1.7	hCoV-19/USA/PA-VSP0896/2021	OK245770	Yes					OL729143.1	MZ742742.1	MZ319913.1	OW381020.1	MZ619805.1
VSP0897	B.1.1.7	hCoV-19/USA/PA-VSP0897/2021	OK245771	Yes					OL649123.1	MZ565959.1	MZ294239.1	OW379375.1	MZ619431.1
VSP0935	B.1.1.7	hCoV-19/USA/VSP0935/2021	MW881991	Yes					OL636741.1	MZ386562.1	MZ284301.1	OU420733.1	MZ600026.1
VSP0942	B.1.1.7	hCoV-19/USA/VSP0942/2021	MW881997	Yes					OL588153.1	OU569330.1	MZ283134.1	OW440868.1	MZ592052.1
VSP0989	B.1.1.7	hCoV-19/USA/VSP0989/2021	MW882028	Yes					OL530082.1	OU491784.1	MZ281133.1	OW436662.1	MZ590660.1
VSP0990	B.1.1.7	hCoV-19/USA/VSP0990/2021	MW882029	Yes					OL529002.1	OL526877.1	MZ281126.1	OW391898.1	MZ579412.1
VSP1012	B.1.1.7	hCoV-19/USA/VSP1012/2021	MW882049	Yes					OL524958.1	OL532794.1	MZ271023.1	OW442534.1	MZ579127.1
VSP1022	B.1.1.7	hCoV-19/USA/VSP1022/2021	MW882059	Yes					OL536091.1	OL522636.1	MZ214143.1	OV807357.1	MZ500942.1
VSP1025	B.1.1.7	hCoV-19/USA/VSP1025/2021	MW882062	Yes					OL524356.1	OL239324.1	MZ194211.1	OW435631.1	MZ500765.1
VSP1029	B.1.1.7	hCoV-19/USA/VSP1029/2021	MW935670	Yes					OL533348.1	OK233273.1	MZ187433.1	OW354675.1	MZ500303.1
VSP1031	B.1.1.7	hCoV-19/USA/VSP1031/2021	MW935671	Yes					OL533193.1	OU570883.1	MZ185883.1	OW392495.1	MZ499768.1
VSP1033	B.1.1.7	hCoV-19/USA/PA-VSP1033/2021		Yes					OL523386.1	OU577304.1	MZ185882.1	OW357389.1	MZ498818.1
VSP1034	B.1.1.7	hCoV-19/USA/PA-VSP1034/2021	OK245783	Yes					OL532335.1	MZ555462.1	MZ185881.1	OW357082.1	MZ498765.1
VSP1035	B.1.1.7	hCoV-19/USA/PA-VSP1035/2021	OK245784	Yes					OL532319.1	OV915551.1	MZ185546.1	OW341708.1	MZ498758.1
VSP1036	B.1.1.7	hCoV-19/USA/PA-VSP1036/2021	OK245785	Yes					OL532108.1	OM246141.1	MZ166586.1	OW340497.1	MZ498693.1
VSP1058	B.1.1.7	hCoV-19/USA/PA-VSP1058/2021	OK245792	Yes					OL532039.1	OM246116.1	MZ132283.1	OW400069.1	MZ498171.1
VSP1068	B.1.1.7	hCoV-19/USA/PA-VSP1068/2021	OK245795	Yes					OL531989.1	OM246073.1	MZ085992.1	OW382755.1	MZ498170.1
VSP1069	B.1.1.7	hCoV-19/USA/PA-VSP1069/2021	OK245796	Yes					OL531862.1	OM246065.1	MZ083875.1	OW379099.1	MZ487784.1
VSP1070	B.1.1.7	hCoV-19/USA/PA-VSP1070/2021	OK245797	Yes					OL501024.1	OM246005.1	MZ083110.1	OM246141.1	MZ447815.1
VSP1072	B.1.1.7	hCoV-19/USA/PA-VSP1072/2021	OK245798	Yes					OL499464.1	OM245967.1	MZ076364.1	OM246116.1	MZ432638.1
VSP1073	B.1.1.7	hCoV-19/USA/PA-VSP1073/2021	OK245799	Yes					OL499389.1	OM244750.1	MZ059465.1	OM246073.1	MZ412456.1
VSP1074	B.1.1.7	hCoV-19/USA/PA-VSP1074/2021	OK245800	Yes					OL499150.1	OM244740.1	MZ058210.1	OM246065.1	MZ412453.1
VSP1075	B.1.1.7	hCoV-19/USA/NJ-VSP1075/2021		Yes					OL499029.1	OM244627.1	MZ025300.1	OM246005.1	MZ411749.1
VSP1076	B.1.1.7	hCoV-19/USA/PA-VSP1076/2021	OK245801	Yes					OL428416.1	OM244624.1	MZ009852.1	OM245967.1	MZ411744.1
VSP1078	B.1.1.7	hCoV-19/USA/PA-VSP1078/2021	OK245802	Yes					OL398819.1	OM244575.1	MZ007107.1	OM244750.1	MZ390857.1
VSP1080	B.1.1.7	hCoV-19/USA/PA-VSP1080/2021	OK245803	Yes					OL382885.1	OM244567.1	MW990543.1	OM244740.1	MZ372246.1
VSP1081	B.1.1.7	hCoV-19/USA/PA-VSP1081/2021	OK245804	Yes					OL359057.1	OM244532.1	MW932378.1	OM244627.1	MZ372181.1
VSP1083	B.1.1.7	hCoV-19/USA/NJ-VSP1083/2021	OK245805	Yes					OL316113.1	OL984529.1	MW907660.1	OM244624.1	MZ372175.1
VSP1084	B.1.1.7	hCoV-19/USA/PA-VSP1084/2021	OK245806	Yes					OK660473.1	OV012801.1	MW877154.1	OM244575.1	MZ372135.1
VSP1085	B.1.1.7	hCoV-19/USA/PA-VSP1085/2021	OK245807	Yes					OK622260.1	OL564636.1	MW869254.1	OM244567.1	MZ372134.1
VSP1094	B.1.1.7	hCoV-19/USA/VSP1094/2021	MW935675	Yes					OK621703.1	OL527383.1	MW869150.1	OM244532.1	MZ372077.1
VSP1095	B.1.1.7	hCoV-19/USA/VSP1095/2021	MW935676	Yes					OK615306.1	OL526045.1	MW840880.1	OL984529.1	MZ371531.1
VSP1096	B.1.1.7	hCoV-19/USA/VSP1096/2021	MW935677	Yes					OK581564.1	OL529175.1	OM245135.1	OU571306.1	MZ368256.1
VSP1107	B.1.1.7	hCoV-19/USA/VSP1107/2021	MW935687	Yes					OK571314.1	OL358837.1	OM245133.1	OU327261.1	MZ368252.1
VSP1110	B.1.1.7	hCoV-19/USA/VSP1110/2021	MW935689	Yes					OK532238.1	OL240113.1	MZ619626.1	OW439148.1	MZ368195.1
VSP1111	B.1.1.7	hCoV-19/USA/VSP1111/2021	MW935690	Yes					OK531088.1	OK659987.1	MZ168179.1	OW374177.1	MZ360317.1
VSP1138	B.1.1.7	hCoV-19/USA/VSP1138/2021	OK245810	Yes					OK530968.1	OK656482.1	OU097319.1	OW437754.1	MZ358621.1
VSP1139	B.1.1.7	hCoV-19/USA/VSP1139/2021	MW935715	Yes					OK529672.1	OU844620.1	OU008176.1	OW436964.1	MZ353602.1
VSP1154	B.1.1.7	hCoV-19/USA/VSP1154/2021	MW935727	Yes					OK525663.1	OK530517.1	OM245229.1	OW427333.1	MZ353599.1
VSP1162	B.1.1.7	hCoV-19/USA/VSP1162/2021	MW935735	Yes					OK525279.1	OK525382.1	OM245137.1	OW417182.1	MZ342287.1
VSP1164	B.1.1.7	hCoV-19/USA/VSP1164/2021	MW935736	Yes					OK524673.1	OK501717.1	OL461551.1	OW390578.1	MZ342286.1
VSP1166	B.1.1.7	hCoV-19/USA/PA-VSP1166/2021	OK245813	Yes					OK501970.1	OU814623.1	OL461397.1	OW389877.1	MZ321332.1
VSP1173	B.1.1.7	hCoV-19/USA/PA-VSP1173/2021	OK245817	Yes					OK475980.1	OU810733.1	OL369611.1	OV828166.1	MZ315935.1
VSP1212	B.1.1.7	hCoV-19/USA/PA-VSP1212/2021	OK245845	Yes					OK472741.1	OU804896.1	OK194193.1	OW437129.1	MZ315500.1
VSP1218	B.1.1.7	hCoV-19/USA/NJ-VSP1218/2021	OK245847	Yes					OK428129.1	OK406329.1	OU084658.1	OW434307.1	MZ315481.1
VSP1222	B.1.1.7	hCoV-19/USA/PA-VSP1222/2021	OK245850	Yes					OK409049.1	OK402676.1	OU084785.1	OW382631.1	MZ307718.1
VSP1223	B.1.1.7	hCoV-19/USA/PA-VSP1223/2021	OK245851	Yes					OK405430.1	OU754383.1	OU084273.1	OM246208.1	MZ307504.1
VSP1224	B.1.1.7	hCoV-19/USA/PA-VSP1224/2021	OK245852	Yes					OK285715.1	OU753611.1	OU082982.1	OM246133.1	MZ307503.1
VSP1226	B.1.1.7	hCoV-19/USA/PA-VSP1226/2021	OK245853	Yes					OK238996.1	OK294459.1	OU074101.1	OM246086.1	MZ307451.1
VSP1227	B.1.1.7	hCoV-19/USA/PA-VSP1227/2021	OK245854	Yes					OK237909.1	OK289282.1	OU073969.1	OM246034.1	MZ307121.1
VSP1228	B.1.1.7	hCoV-19/USA/PA-VSP1228/2021	OK245855	Yes					OK235581.1	OK239527.1	OU072847.1	OM245996.1	MZ298009.1
VSP1229	B.1.1.7	hCoV-19/USA/PA-VSP1229/2021	OK245856	Yes					OK226017.1	OK239282.1	MZ296644.1	OM245932.1	MZ288442.1
VSP1230	B.1.1.7	hCoV-19/USA/PA-VSP1230/2021	OK245857	Yes					OK226014.1	OK237726.1	MZ290517.1	OM245915.1	MZ288254.1
VSP1231	B.1.1.7	hCoV-19/USA/PA-VSP1231/2021	OK245858	Yes					OK108800.1	OK228643.1	MZ279692.1	OM245886.1	MZ283766.1
VSP1232	B.1.1.7	hCoV-19/USA/PA-VSP1232/2021	OK245859	Yes					OK009329.1	OK227828.1	MZ271420.1	OM244733.1	MZ282724.1
VSP1233	B.1.1.7	hCoV-19/USA/PA-VSP1233/2021	OK245860	Yes					MZ914153.1	OK227760.1	MZ245249.1	OM244722.1	MZ282460.1
VSP1236	B.1.1.7	hCoV-19/USA/NJ-VSP1236/2021	OK245861	Yes					MZ666507.1	OK227026.1	MZ244458.1	OM244700.1	MZ280897.1
VSP1237	B.1.1.7	hCoV-19/USA/PA-VSP1237/2021	OK245862	Yes					MZ511568.1	OK225176.1	MZ214019.1	OM244688.1	MZ280310.1
VSP1238	B.1.1.7	hCoV-19/USA/PA-VSP1238/2021	OK245863	Yes					OK531479.1	OU621094.1	MZ211076.1	OM244682.1	MZ278274.1
VSP1240	B.1.1.7	hCoV-19/USA/PA-VSP1240/2021	OK245865	Yes					OK531132.1	OK079060.1	MZ211073.1	OM244677.1	MZ271175.1
VSP1241	B.1.1.7	hCoV-19/USA/PA-VSP1241/2021	OK245866	Yes					OK034325.1	OK077322.1	MZ188331.1	OM244645.1	MZ270315.1
VSP1242	B.1.1.7	hCoV-19/USA/PA-VSP1242/2021	OK245867	Yes					OM779735.1	OK064850.1	MZ187691.1	OM244637.1	MZ256054.1
VSP1243	B.1.1.7	hCoV-19/USA/PA-VSP1243/2021	OK245868	Yes					OM245995.1	OU592880.1	MZ185537.1	OM244636.1	MZ255996.1
VSP1244	B.1.1.7	hCoV-19/USA/NY-VSP1244/2021	OK245869	Yes					OM244705.1	OK030085.1	MZ184828.1	OM244622.1	MZ255731.1
VSP1245	B.1.1.7	hCoV-19/USA/PA-VSP1245/2021	OK245870	Yes					OM244548.1	OK027825.1	MZ167426.1	OM244620.1	MZ255826.1
VSP1246	B.1.1.7	hCoV-19/USA/PA-VSP1246/2021	OK245871	Yes					OL864439.1	OK027330.1	MZ166875.1	OM244585.1	MZ254132.1
VSP1247	B.1.1.7	hCoV-19/USA/PA-VSP1247/2021	OK245872	Yes					OL527467.1	OK026778.1	MZ153865.1	OL740649.1	MZ253155.1
VSP1248	B.1.1.7	hCoV-19/USA/PA-VSP1248/2021	OK245873	Yes					OL525968.1			OL588101.1
VSP1249	B.1.1.7	hCoV-19/USA/PA-VSP1249/2021		Yes
VSP1250	B.1.1.7	hCoV-19/USA/PA-VSP1250/2021	OK245874	Yes
VSP1251	B.1.1.7	hCoV-19/USA/PA-VSP1251/2021	OK245875	Yes
VSP1252	B.1.1.7	hCoV-19/USA/PA-VSP1252/2021	OK245876	Yes
VSP1253	B.1.1.7	hCoV-19/USA/PA-VSP1253/2021	OK245877	Yes
VSP1254	B.1.1.7	hCoV-19/USA/PA-VSP1254/2021	OK245878	Yes
VSP1255	B.1.1.7	hCoV-19/USA/PA-VSP1255/2021	OK245879	Yes
VSP1256	B.1.1.7	hCoV-19/USA/PA-VSP1256/2021	OK245880	Yes
VSP1257	B.1.1.7	hCoV-19/USA/PA-VSP1257/2021	OK245881	Yes
VSP1258	B.1.1.7	hCoV-19/USA/PA-VSP1258/2021	OK245882	Yes
VSP1259	B.1.1.7	hCoV-19/USA/NJ-VSP1259/2021	OK245883	Yes
VSP1260	B.1.1.7	hCoV-19/USA/PA-VSP1260/2021	OK245884	Yes
VSP1262	B.1.1.7	hCoV-19/USA/PA-VSP1262/2021	OK245885	Yes
VSP1263	B.1.1.7	hCoV-19/USA/NJ-VSP1263/2021	OK245886	Yes
VSP1268	B.1.1.7	hCoV-19/USA/PA-VSP1268/2021	OK245887	Yes
VSP1269	B.1.1.7	hCoV-19/USA/PA-VSP1269/2021	OK245888	Yes
VSP1270	B.1.1.7	hCoV-19/USA/PA-VSP1270/2021	OK245889	Yes
VSP1271	B.1.1.7	hCoV-19/USA/PA-VSP1271/2021	OK245890	Yes
VSP1281	B.1.1.7	hCoV-19/USA/PA-VSP1281/2021	OK245899	Yes
VSP1283	B.1.1.7	hCoV-19/USA/PA-VSP1283/2021	OK245900	Yes
VSP1284	B.1.1.7	hCoV-19/USA/PA-VSP1284/2021	OK245901	Yes
VSP1285	B.1.1.7	hCoV-19/USA/PA-VSP1285/2021	OK245902	Yes
VSP1293	B.1.1.7	hCoV-19/USA/PA-VSP1293/2021	OK245910	Yes
VSP1295	B.1.1.7	hCoV-19/USA/PA-VSP1295/2021	OK245912	Yes
VSP1301	B.1.1.7	hCoV-19/USA/PA-VSP1301/2021	OK245917	Yes
VSP1334	B.1.1.7	hCoV-19/USA/VSP1334/2021	MW935756	Yes
VSP1337	B.1.1.7	hCoV-19/USA/VSP1337/2021	MW935758	Yes
VSP1338	B.1.1.7	hCoV-19/USA/VSP1338/2021	MW935759	Yes
VSP1339	B.1.1.7	hCoV-19/USA/VSP1339/2021	MW935760	Yes
VSP1340	B.1.1.7	hCoV-19/USA/VSP1340/2021	MW935761	Yes
VSP1346	B.1.1.7	hCoV-19/USA/VSP1346/2021	MW935767	Yes
VSP1368	B.1.1.7	hCoV-19/USA/VSP1368/2021	MW935785	Yes
VSP1372	B.1.1.7	hCoV-19/USA/VSP1372/2021	OK245925	Yes
VSP1374	B.1.1.7	hCoV-19/USA/VSP1374/2021	MW935790	Yes
VSP1376	B.1.1.7	hCoV-19/USA/VSP1376/2021	MW935792	Yes
VSP1377	B.1.1.7	hCoV-19/USA/VSP1377/2021	MW935793	Yes
VSP1378	B.1.1.7	hCoV-19/USA/VSP1378/2021	MW935794	Yes
VSP1379	B.1.1.7	hCoV-19/USA/VSP1379/2021	MW935795	Yes
VSP1380	B.1.1.7	hCoV-19/USA/VSP1380/2021	MW935796	Yes
VSP1382	B.1.1.7	hCoV-19/USA/VSP1382/2021	MW935798	Yes
VSP1391	B.1.1.7	hCoV-19/USA/VSP1391/2021	MW935806	Yes
VSP1398	B.1.1.7	hCoV-19/USA/VSP1398/2021	MW935809	Yes
VSP1402	B.1.1.7	hCoV-19/USA/VSP1402/2021	MW935811	Yes
VSP1421	B.1.1.7	hCoV-19/USA/VSP1421/2021	MW935818	Yes
VSP1439	B.1.1.7	hCoV-19/USA/PA-VSP1439/2021	OK245928	Yes
VSP1447	B.1.1.7	hCoV-19/USA/NJ-VSP1447/2021	MZ156591	Yes
VSP1453	B.1.1.7	hCoV-19/USA/PA-VSP1453/2021	MZ156592	Yes
VSP1454	B.1.1.7	hCoV-19/USA/PA-VSP1454/2021	MZ156593	Yes
VSP1455	B.1.1.7	hCoV-19/USA/PA-VSP1455/2021	OK245929	Yes
VSP1456	B.1.1.7	hCoV-19/USA/PA-VSP1456/2021	MZ156594	Yes
VSP1458	B.1.1.7	hCoV-19/USA/PA-VSP1458/2021	OK245930	Yes
VSP1459	B.1.1.7	hCoV-19/USA/PA-VSP1459/2021	MZ156595	Yes
VSP1461	B.1.1.7	hCoV-19/USA/PA-VSP1461/2021	MZ156596	Yes
VSP1462	B.1.1.7	hCoV-19/USA/PA-VSP1462/2021	MZ156597	Yes
VSP1463	B.1.1.7	hCoV-19/USA/PA-VSP1463/2021	MZ156598	Yes
VSP1465	B.1.1.7	hCoV-19/USA/PA-VSP1465/2021	OK245931	Yes
VSP1467	B.1.1.7	hCoV-19/USA/PA-VSP1467/2021	MZ156599	Yes
VSP1468	B.1.1.7	hCoV-19/USA/PA-VSP1468/2021	MZ156600	Yes
VSP1469	B.1.1.7	hCoV-19/USA/PA-VSP1469/2021	MZ156601	Yes
VSP1470	B.1.1.7	hCoV-19/USA/PA-VSP1470/2021	MZ156602	Yes
VSP1472	B.1.1.7	hCoV-19/USA/PA-VSP1472/2021	MZ156603	Yes
VSP1473	B.1.1.7	hCoV-19/USA/PA-VSP1473/2021	MZ156604	Yes
VSP1474	B.1.1.7	hCoV-19/USA/PA-VSP1474/2021	MZ156605	Yes
VSP1475	B.1.1.7	hCoV-19/USA/PA-VSP1475/2021	OK245932	Yes
VSP1476	B.1.1.7	hCoV-19/USA/PA-VSP1476/2021	MZ156606	Yes
VSP1477	B.1.1.7	hCoV-19/USA/PA-VSP1477/2021	MZ156607	Yes
VSP1478	B.1.1.7	hCoV-19/USA/PA-VSP1478/2021	MZ156608	Yes
VSP1479	B.1.1.7	hCoV-19/USA/DE-VSP1479/2021	MZ156609	Yes
VSP1480	B.1.1.7	hCoV-19/USA/PA-VSP1480/2021	MZ156610	Yes
VSP1482	B.1.1.7	hCoV-19/USA/PA-VSP1482/2021	OK245933	Yes
VSP1483	B.1.1.7	hCoV-19/USA/PA-VSP1483/2021	MZ156611	Yes
VSP1484	B.1.1.7	hCoV-19/USA/PA-VSP1484/2021	MZ156612	Yes
VSP1485	B.1.1.7	hCoV-19/USA/PA-VSP1485/2021	MZ156613	Yes
VSP1486	B.1.1.7	hCoV-19/USA/PA-VSP1486/2021	MZ156614	Yes
VSP1487	B.1.1.7	hCoV-19/USA/PA-VSP1487/2021	MZ156615	Yes
VSP1488	B.1.1.7	hCoV-19/USA/PA-VSP1488/2021	MZ156616	Yes
VSP1489	B.1.1.7	hCoV-19/USA/PA-VSP1489/2021	MZ156617	Yes
VSP1490	B.1.1.7	hCoV-19/USA/PA-VSP1490/2021	MZ156618	Yes
VSP1491	B.1.1.7	hCoV-19/USA/PA-VSP1491/2021	OK245934	Yes
VSP1492	B.1.1.7	hCoV-19/USA/PA-VSP1492/2021	OK245935	Yes
VSP1493	B.1.1.7	hCoV-19/USA/PA-VSP1493/2021	OK245936	Yes
VSP1494	B.1.1.7	hCoV-19/USA/PA-VSP1494/2021	MZ156619	Yes
VSP1495	B.1.1.7	hCoV-19/USA/PA-VSP1495/2021	MZ156620	Yes
VSP1496	B.1.1.7	hCoV-19/USA/PA-VSP1496/2021	MZ156621	Yes
VSP1498	B.1.1.7	hCoV-19/USA/PA-VSP1498/2021	OK245937	Yes
VSP1499	B.1.1.7	hCoV-19/USA/PA-VSP1499/2021	OK245938	Yes
VSP1500	B.1.1.7	hCoV-19/USA/PA-VSP1500/2021	MZ156622	Yes
VSP1501	B.1.1.7	hCoV-19/USA/PA-VSP1501/2021	MZ156623	Yes
VSP1502	B.1.1.7	hCoV-19/USA/PA-VSP1502/2021	MZ156624	Yes
VSP1503	B.1.1.7	hCoV-19/USA/PA-VSP1503/2021	OK245939	Yes
VSP1505	B.1.1.7	hCoV-19/USA/PA-VSP1505/2021	MZ156625	Yes
VSP1506	B.1.1.7	hCoV-19/USA/PA-VSP1506/2021	MZ156626	Yes
VSP1507	B.1.1.7	hCoV-19/USA/PA-VSP1507/2021	MZ156627	Yes
VSP1508	B.1.1.7	hCoV-19/USA/PA-VSP1508/2021	MZ156628	Yes
VSP1509	B.1.1.7	hCoV-19/USA/PA-VSP1509/2021	MZ156629	Yes
VSP1511	B.1.1.7	hCoV-19/USA/PA-VSP1511/2021	MZ156631	Yes
VSP1513	B.1.1.7	hCoV-19/USA/PA-VSP1513/2021	MZ156632	Yes
VSP1522	B.1.1.7	hCoV-19/USA/PA-VSP1522/2021	MZ156640	Yes
VSP1526	B.1.1.7	hCoV-19/USA/PA-VSP1526/2021	MZ156643	Yes
VSP1527	B.1.1.7	hCoV-19/USA/PA-VSP1527/2021	MZ156644	Yes
VSP1528	B.1.1.7	hCoV-19/USA/PA-VSP1528/2021	MZ156645	Yes
VSP1531	B.1.1.7	hCoV-19/USA/PA-VSP1531/2021	MZ156648	Yes
VSP1533	B.1.1.7	hCoV-19/USA/PA-VSP1533/2021	MZ156650	Yes
VSP1534	B.1.1.7	hCoV-19/USA/PA-VSP1534/2021	MZ156651	Yes
VSP1536	B.1.1.7	hCoV-19/USA/PA-VSP1536/2021	MZ156652	Yes
VSP1537	B.1.1.7	hCoV-19/USA/PA-VSP1537/2021	MZ156653	Yes
VSP1538	B.1.1.7	hCoV-19/USA/PA-VSP1538/2021	MZ156654	Yes
VSP1548	B.1.1.7	hCoV-19/USA/VSP1548/2021	MZ512581	Yes
VSP1552	B.1.1.7	hCoV-19/USA/VSP1552/2021	MZ512585	Yes
VSP1557	B.1.1.7	hCoV-19/USA/VSP1557/2021	MZ512589	Yes
VSP1559	B.1.1.7	hCoV-19/USA/VSP1559/2021	MZ512591	Yes
VSP1562	B.1.1.7	hCoV-19/USA/VSP1562/2021	MZ512594	Yes
VSP1567	B.1.1.7	hCoV-19/USA/VSP1567/2021	MZ512599	Yes
VSP1568	B.1.1.7	hCoV-19/USA/VSP1568/2021	MZ512600	Yes
VSP1569	B.1.1.7	hCoV-19/USA/VSP1569/2021	MZ512601	Yes
VSP1571	B.1.1.7	hCoV-19/USA/VSP1571/2021	MZ512603	Yes
VSP1573	B.1.1.7	hCoV-19/USA/VSP1573/2021	MZ512605	Yes
VSP1580	B.1.1.7	hCoV-19/USA/VSP1580/2021	MZ512612	Yes
VSP1583	B.1.1.7	hCoV-19/USA/VSP1583/2021	MZ512615	Yes
VSP1585	B.1.1.7	hCoV-19/USA/VSP1585/2021	MZ512617	Yes
VSP1590	B.1.1.7	hCoV-19/USA/VSP1590/2021	MZ512622	Yes
VSP1591	B.1.1.7	hCoV-19/USA/VSP1591/2021	MZ512623	Yes
VSP1596	B.1.1.7	hCoV-19/USA/VSP1596/2021	MZ512627	Yes
VSP1600	B.1.1.7	hCoV-19/USA/VSP1600/2021	MZ512631	Yes
VSP1602	B.1.1.7	hCoV-19/USA/VSP1602/2021	MZ512633	Yes
VSP1603	B.1.1.7	hCoV-19/USA/VSP1603/2021	MZ512634	Yes
VSP1605	B.1.1.7	hCoV-19/USA/VSP1605/2021	MZ512636	Yes
VSP1606	B.1.1.7	hCoV-19/USA/VSP1606/2021	MZ512637	Yes
VSP1612	B.1.1.7	hCoV-19/USA/VSP1612/2021	MZ512642	Yes
VSP1615	B.1.1.7	hCoV-19/USA/VSP1615/2021	MZ512645	Yes
VSP1620	B.1.1.7	hCoV-19/USA/VSP1620/2021	MZ512650	Yes
VSP1621	B.1.1.7	hCoV-19/USA/VSP1621/2021	MZ512651	Yes
VSP1622	B.1.1.7	hCoV-19/USA/VSP1622/2021	MZ512652	Yes
VSP1627	B.1.1.7	hCoV-19/USA/VSP1627/2021	MZ512657	Yes
VSP1628	B.1.1.7	hCoV-19/USA/VSP1628/2021	MZ512658	Yes
VSP1629	B.1.1.7	hCoV-19/USA/VSP1629/2021	MZ512659	Yes
VSP1640	B.1.1.7	hCoV-19/USA/VSP1640/2021	MZ512669	Yes
VSP1646	B.1.1.7	hCoV-19/USA/VSP1646/2021	MZ512675	Yes
VSP1648	B.1.1.7	hCoV-19/USA/VSP1648/2021	MZ512677	Yes
VSP1649	B.1.1.7	hCoV-19/USA/VSP1649/2021	MZ512678	Yes
VSP1650	B.1.1.7	hCoV-19/USA/VSP1650/2021	MZ512679	Yes
VSP1657	B.1.1.7	hCoV-19/USA/VSP1657/2021	MZ512686	Yes
VSP1658	B.1.1.7	hCoV-19/USA/VSP1658/2021	MZ512687	Yes
VSP1662	B.1.1.7	hCoV-19/USA/VSP1662/2021	MZ512691	Yes
VSP1664	B.1.1.7	hCoV-19/USA/VSP1664/2021	MZ512693	Yes
VSP1668	B.1.1.7	hCoV-19/USA/VSP1668/2021	MZ512697	Yes
VSP1669	B.1.1.7	hCoV-19/USA/VSP1669/2021	MZ512698	Yes
VSP1670	B.1.1.7	hCoV-19/USA/VSP1670/2021	MZ512699	Yes
VSP1673	B.1.1.7	hCoV-19/USA/VSP1673/2021	MZ512702	Yes
VSP1683	B.1.1.7	hCoV-19/USA/VSP1683/2021	MZ512711	Yes
VSP1685	B.1.1.7	hCoV-19/USA/VSP1685/2021	MZ512713	Yes
VSP1686	B.1.1.7	hCoV-19/USA/VSP1686/2021	MZ512714	Yes
VSP1689	B.1.1.7	hCoV-19/USA/VSP1689/2021	MZ512717	Yes
VSP1691	B.1.1.7	hCoV-19/USA/VSP1691/2021	MZ512719	Yes
VSP1692	B.1.1.7	hCoV-19/USA/VSP1692/2021	MZ512720	Yes
VSP1695	B.1.1.7	hCoV-19/USA/VSP1695/2021	MZ512722	Yes
VSP1701	B.1.1.7	hCoV-19/USA/VSP1701/2021	MZ512728	Yes
VSP1702	B.1.1.7	hCoV-19/USA/VSP1702/2021	MZ512729	Yes
VSP1705	B.1.1.7	hCoV-19/USA/VSP1705/2021	MZ512732	Yes
VSP1706	B.1.1.7	hCoV-19/USA/VSP1706/2021	MZ512733	Yes
VSP1707	B.1.1.7	hCoV-19/USA/VSP1707/2021	MZ512734	Yes
VSP1721	B.1.1.7	hCoV-19/USA/PA-VSP1721/2021	OK245941	Yes
VSP1738	B.1.1.7	hCoV-19/USA/PA-VSP1738/2021	OK245942	Yes
VSP1739	B.1.1.7	hCoV-19/USA/PA-VSP1739/2021	OK245943	Yes
VSP1740	B.1.1.7	hCoV-19/USA/PA-VSP1740/2021	OK245944	Yes
VSP1741	B.1.1.7	hCoV-19/USA/PA-VSP1741/2021	OK245945	Yes
VSP1742	B.1.1.7	hCoV-19/USA/PA-VSP1742/2021	MZ156658	Yes
VSP1743	B.1.1.7	hCoV-19/USA/PA-VSP1743/2021	MZ156659	Yes
VSP1744	B.1.1.7	hCoV-19/USA/NJ-VSP1744/2021	MZ156660	Yes
VSP1746	B.1.1.7	hCoV-19/USA/NJ-VSP1746/2021	MZ156661	Yes
VSP1748	B.1.1.7	hCoV-19/USA/PA-VSP1748/2021	MZ156662	Yes
VSP1749	B.1.1.7	hCoV-19/USA/PA-VSP1749/2021	MZ156663	Yes
VSP1750	B.1.1.7	hCoV-19/USA/PA-VSP1750/2021	MZ156664	Yes
VSP1751	B.1.1.7	hCoV-19/USA/PA-VSP1751/2021	MZ156665	Yes
VSP1752	B.1.1.7	hCoV-19/USA/PA-VSP1752/2021	MZ156666	Yes
VSP1755	B.1.1.7	hCoV-19/USA/PA-VSP1755/2021	MZ156667	Yes
VSP1756	B.1.1.7	hCoV-19/USA/PA-VSP1756/2021	MZ156668	Yes
VSP1760	B.1.1.7	hCoV-19/USA/PA-VSP1760/2021	MZ156669	Yes
VSP1761	B.1.1.7	hCoV-19/USA/PA-VSP1761/2021	MZ156670	Yes
VSP1762	B.1.1.7	hCoV-19/USA/PA-VSP1762/2021	MZ156671	Yes
VSP1764	B.1.1.7	hCoV-19/USA/PA-VSP1764/2021	MZ156672	Yes
VSP1765	B.1.1.7	hCoV-19/USA/PA-VSP1765/2021	MZ156673	Yes
VSP1766	B.1.1.7	hCoV-19/USA/PA-VSP1766/2021	MZ156674	Yes
VSP1767	B.1.1.7	hCoV-19/USA/PA-VSP1767/2021	MZ156675	Yes
VSP1768	B.1.1.7	hCoV-19/USA/PA-VSP1768/2021	MZ156676	Yes
VSP1769	B.1.1.7	hCoV-19/USA/PA-VSP1769/2021	MZ156677	Yes
VSP1770	B.1.1.7	hCoV-19/USA/PA-VSP1770/2021	MZ156678	Yes
VSP1771	B.1.1.7	hCoV-19/USA/PA-VSP1771/2021	MZ156679	Yes
VSP1772	B.1.1.7	hCoV-19/USA/PA-VSP1772/2021	MZ156680	Yes
VSP1773	B.1.1.7	hCoV-19/USA/PA-VSP1773/2021	MZ156681	Yes
VSP1774	B.1.1.7	hCoV-19/USA/PA-VSP1774/2021	MZ156682	Yes
VSP1775	B.1.1.7	hCoV-19/USA/PA-VSP1775/2021	MZ156683	Yes
VSP1776	B.1.1.7	hCoV-19/USA/PA-VSP1776/2021	MZ156684	Yes
VSP1777	B.1.1.7	hCoV-19/USA/PA-VSP1777/2021	MZ156685	Yes
VSP1778	B.1.1.7	hCoV-19/USA/PA-VSP1778/2021	MZ156686	Yes
VSP1779	B.1.1.7	hCoV-19/USA/PA-VSP1779/2021	MZ156687	Yes
VSP1793	B.1.1.7	hCoV-19/USA/VSP1793/2021	MZ512752	Yes
VSP1801	B.1.1.7	hCoV-19/USA/VSP1801/2021	MZ512758	Yes
VSP1804	B.1.1.7	hCoV-19/USA/VSP1804/2021	MZ512761	Yes
VSP1805	B.1.1.7	hCoV-19/USA/VSP1805/2021	MZ512762	Yes
VSP1806	B.1.1.7	hCoV-19/USA/VSP1806/2021	MZ512763	Yes
VSP1808	B.1.1.7	hCoV-19/USA/VSP1808/2021	MZ512765	Yes
VSP1811	B.1.1.7	hCoV-19/USA/VSP1811/2021	MZ512767	Yes
VSP1813	B.1.1.7	hCoV-19/USA/VSP1813/2021	MZ512769	Yes
VSP1819	B.1.1.7	hCoV-19/USA/VSP1819/2021	MZ512773	Yes
VSP1820	B.1.1.7	hCoV-19/USA/VSP1820/2021	MZ512774	Yes
VSP1824	B.1.1.7	hCoV-19/USA/VSP1824/2021	MZ512778	Yes
VSP1825	B.1.1.7	hCoV-19/USA/VSP1825/2021	MZ512779	Yes
VSP1827	B.1.1.7	hCoV-19/USA/VSP1827/2021	MZ512780	Yes
VSP1830	B.1.1.7	hCoV-19/USA/VSP1830/2021	MZ512782	Yes
VSP1834	B.1.1.7	hCoV-19/USA/VSP1834/2021	MZ512785	Yes
VSP1836	B.1.1.7	hCoV-19/USA/VSP1836/2021	MZ512787	Yes
VSP1839	B.1.1.7	hCoV-19/USA/VSP1839/2021	MZ512790	Yes
VSP1841	B.1.1.7	hCoV-19/USA/PA-VSP1841/2021	OK245947	Yes
VSP1845	B.1.1.7	hCoV-19/USA/PA-VSP1845/2021	OK245951	Yes
VSP1846	B.1.1.7	hCoV-19/USA/PA-VSP1846/2021	OK245952	Yes
VSP1847	B.1.1.7	hCoV-19/USA/PA-VSP1847/2021	OK245953	Yes
VSP1848	B.1.1.7	hCoV-19/USA/PA-VSP1848/2021	OK245954	Yes
VSP1849	B.1.1.7	hCoV-19/USA/PA-VSP1849/2021	OK245955	Yes
VSP1850	B.1.1.7	hCoV-19/USA/PA-VSP1850/2021	OK245956	Yes
VSP1851	B.1.1.7	hCoV-19/USA/PA-VSP1851/2021	OK245957	Yes
VSP1852	B.1.1.7	hCoV-19/USA/PA-VSP1852/2021	OK245958	Yes
VSP1854	B.1.1.7	hCoV-19/USA/PA-VSP1854/2021	OK245960	Yes
VSP1857	B.1.1.7	hCoV-19/USA/PA-VSP1857/2021	OK245963	Yes
VSP1858	B.1.1.7	hCoV-19/USA/PA-VSP1858/2021	OK245964	Yes
VSP1860	B.1.1.7	hCoV-19/USA/PA-VSP1860/2021	OK245966	Yes
VSP1861	B.1.1.7	hCoV-19/USA/PA-VSP1861/2021	OK245967	Yes
VSP1862	B.1.1.7	hCoV-19/USA/PA-VSP1862/2021	OK245968	Yes
VSP1868	B.1.1.7	hCoV-19/USA/NJ-VSP1868/2021	OK245974	Yes
VSP1870	B.1.1.7	hCoV-19/USA/NJ-VSP1870/2021	OK245976	Yes
VSP1871	B.1.1.7	hCoV-19/USA/NJ-VSP1871/2021	OK245977	Yes
VSP1873	B.1.1.7	hCoV-19/USA/NJ-VSP1873/2021	OK245979	Yes
VSP1875	B.1.1.7	hCoV-19/USA/NJ-VSP1875/2021	OK245981	Yes
VSP1878	B.1.1.7	hCoV-19/USA/PA-VSP1878/2021	MZ156696	Yes
VSP1881	B.1.1.7	hCoV-19/USA/PA-VSP1881/2021	MZ156699	Yes
VSP1884	B.1.1.7	hCoV-19/USA/PA-VSP1884/2021	MZ156702	Yes
VSP1889	B.1.1.7	hCoV-19/USA/PA-VSP1889/2021	MZ156707	Yes
VSP1890	B.1.1.7	hCoV-19/USA/NJ-VSP1890/2021	MZ156708	Yes
VSP1891	B.1.1.7	hCoV-19/USA/PA-VSP1891/2021	MZ156709	Yes
VSP1892	B.1.1.7	hCoV-19/USA/NY-VSP1892/2021	MZ156710	Yes
VSP1895	B.1.1.7	hCoV-19/USA/NJ-VSP1895/2021	MZ156713	Yes
VSP1897	B.1.1.7	hCoV-19/USA/PA-VSP1897/2021	MZ156714	Yes
VSP1898	B.1.1.7	hCoV-19/USA/PA-VSP1898/2021	MZ156715	Yes
VSP1899	B.1.1.7	hCoV-19/USA/PA-VSP1899/2021	MZ156716	Yes
VSP1900	B.1.1.7	hCoV-19/USA/PA-VSP1900/2021	MZ156717	Yes
VSP1902	B.1.1.7	hCoV-19/USA/PA-VSP1902/2021	MZ156719	Yes
VSP1903	B.1.1.7	hCoV-19/USA/PA-VSP1903/2021	MZ156720	Yes
VSP1911	B.1.1.7	hCoV-19/USA/PA-VSP1911/2021	MZ156727	Yes
VSP1914	B.1.1.7	hCoV-19/USA/PA-VSP1914/2021	MZ156730	Yes
VSP1916	B.1.1.7	hCoV-19/USA/PA-VSP1916/2021	OK245983	Yes
VSP1934	B.1.1.7	hCoV-19/USA/VA-VSP1934/2021	MZ156737	Yes
VSP1937	B.1.1.7	hCoV-19/USA/PA-VSP1937/2021	MZ156740	Yes
VSP1943	B.1.1.7	hCoV-19/USA/PA-VSP1943/2021	MZ156741	Yes
VSP1947	B.1.1.7	hCoV-19/USA/PA-VSP1947/2021	MZ156744	Yes
VSP1949	B.1.1.7	hCoV-19/USA/PA-VSP1949/2021	MZ156746	Yes
VSP1965	B.1.1.7	hCoV-19/USA/PA-VSP1965/2021	MZ156754	Yes
VSP1983	B.1.1.7	hCoV-19/USA/PA-VSP1983/2021	OK245990	Yes
VSP1989	B.1.1.7	hCoV-19/USA/PA-VSP1989/2021	OK245991	Yes
VSP1996	B.1.1.7	hCoV-19/USA/PA-VSP1996/2021	OK245992	Yes
VSP1999	B.1.1.7	hCoV-19/USA/PA-VSP1999/2021	OK245993	Yes
VSP2000	B.1.1.7	hCoV-19/USA/PA-VSP2000/2021	OK245994	Yes
VSP2006	B.1.1.7	hCoV-19/USA/PA-VSP2006/2021	OK246000	Yes
VSP2007	B.1.1.7	hCoV-19/USA/PA-VSP2007/2021	OK246001	Yes
VSP2008	B.1.1.7	hCoV-19/USA/PA-VSP2008/2021	OK246002	Yes
VSP2009	B.1.1.7	hCoV-19/USA/PA-VSP2009/2021	OK246003	Yes
VSP2010	B.1.1.7	hCoV-19/USA/PA-VSP2010/2021	OK246004	Yes
VSP2011	B.1.1.7	hCoV-19/USA/PA-VSP2011/2021	OK246005	Yes
VSP2014	B.1.1.7	hCoV-19/USA/PA-VSP2014/2021	OK246008	Yes
VSP2015	B.1.1.7	hCoV-19/USA/PA-VSP2015/2021	OK246009	Yes
VSP2016	B.1.1.7	hCoV-19/USA/PA-VSP2016/2021	OK246010	Yes
VSP2017	B.1.1.7	hCoV-19/USA/PA-VSP2017/2021	OK246011	Yes
VSP2021	B.1.1.7	hCoV-19/USA/PA-VSP2021/2021	OK246014	Yes
VSP2023	B.1.1.7	hCoV-19/USA/PA-VSP2023/2021	OK246016	Yes
VSP2025	B.1.1.7	hCoV-19/USA/PA-VSP2025/2021	OK246017	Yes
VSP2034	B.1.1.7	hCoV-19/USA/PA-VSP2034/2021	OK246023	Yes
VSP2035	B.1.1.7	hCoV-19/USA/PA-VSP2035/2021	OK246024	Yes
VSP2039	B.1.1.7	hCoV-19/USA/PA-VSP2039/2021	OK246027	Yes
VSP2044	B.1.1.7	hCoV-19/USA/PA-VSP2044/2021	OK246030	Yes
VSP2047	B.1.1.7	hCoV-19/USA/PA-VSP2047/2021	OK246031	Yes
VSP2053	B.1.1.7	hCoV-19/USA/PA-VSP2053/2021	OK246035	Yes
VSP2055	B.1.1.7	hCoV-19/USA/PA-VSP2055/2021	OK246037	Yes
VSP2058	B.1.1.7	hCoV-19/USA/PA-VSP2058/2021	OK246038	Yes
VSP2061	B.1.1.7	hCoV-19/USA/PA-VSP2061/2021	OK246041	Yes
VSP2062	B.1.1.7	hCoV-19/USA/PA-VSP2062/2021	OK246042	Yes
VSP2063	B.1.1.7	hCoV-19/USA/PA-VSP2063/2021	OK246043	Yes
VSP2065	B.1.1.7	hCoV-19/USA/PA-VSP2065/2021	OK246045	Yes
VSP2066	B.1.1.7	hCoV-19/USA/PA-VSP2066/2021	OK246046	Yes
VSP2067	B.1.1.7	hCoV-19/USA/PA-VSP2067/2021	OK246047	Yes
VSP2068	B.1.1.7	hCoV-19/USA/PA-VSP2068/2021	OK246048	Yes
VSP2069	B.1.1.7	hCoV-19/USA/PA-VSP2069/2021	OK246049	Yes
VSP2070	B.1.1.7	hCoV-19/USA/PA-VSP2070/2021	OK246050	Yes
VSP2072	B.1.1.7	hCoV-19/USA/PA-VSP2072/2021	OK246052	Yes
VSP2073	B.1.1.7	hCoV-19/USA/PA-VSP2073/2021	OK246053	Yes
VSP2074	B.1.1.7	hCoV-19/USA/PA-VSP2074/2021		Yes
VSP2075	B.1.1.7	hCoV-19/USA/PA-VSP2075/2021	OK246054	Yes
VSP2076	B.1.1.7	hCoV-19/USA/PA-VSP2076/2021	OK246055	Yes
VSP2078	B.1.1.7	hCoV-19/USA/PA-VSP2078/2021	OK246057	Yes
VSP2081	B.1.1.7	hCoV-19/USA/PA-VSP2081/2021	OK246059	Yes
VSP2083	B.1.1.7	hCoV-19/USA/PA-VSP2083/2021	OK246061	Yes
VSP2084	B.1.1.7	hCoV-19/USA/PA-VSP2084/2021	OK246062	Yes
VSP2085	B.1.1.7	hCoV-19/USA/PA-VSP2085/2021		Yes
VSP2086	B.1.1.7	hCoV-19/USA/PA-VSP2086/2021	OK246063	Yes
VSP2088	B.1.1.7	hCoV-19/USA/PA-VSP2088/2021	OK246065	Yes
VSP2089	B.1.1.7	hCoV-19/USA/PA-VSP2089/2021	OK246066	Yes
VSP2090	B.1.1.7	hCoV-19/USA/PA-VSP2090/2021	OK246067	Yes
VSP2092	B.1.1.7	hCoV-19/USA/PA-VSP2092/2021	OK246069	Yes
VSP2093	B.1.1.7	hCoV-19/USA/PA-VSP2093/2021	OK246070	Yes
VSP2094	B.1.1.7	hCoV-19/USA/PA-VSP2094/2021	OK246071	Yes
VSP2096	B.1.1.7	hCoV-19/USA/PA-VSP2096/2021	OK246072	Yes
VSP2099	B.1.1.7	hCoV-19/USA/PA-VSP2099/2021	OK246075	Yes
VSP2100	B.1.1.7	hCoV-19/USA/PA-VSP2100/2021	OK246076	Yes
VSP2102	B.1.1.7	hCoV-19/USA/DE-VSP2102/2021	OK246078	Yes
VSP2103	B.1.1.7	hCoV-19/USA/PA-VSP2103/2021	OK246079	Yes
VSP2105	B.1.1.7	hCoV-19/USA/PA-VSP2105/2021	OK246081	Yes
VSP2106	B.1.1.7	hCoV-19/USA/PA-VSP2106/2021	OK246082	Yes
VSP2107	B.1.1.7	hCoV-19/USA/PA-VSP2107/2021	OK246083	Yes
VSP2108	B.1.1.7	hCoV-19/USA/PA-VSP2108/2021	OK246084	Yes
VSP2110	B.1.1.7	hCoV-19/USA/PA-VSP2110/2021	OK246086	Yes
VSP2111	B.1.1.7	hCoV-19/USA/PA-VSP2111/2021	OK246087	Yes
VSP2112	B.1.1.7	hCoV-19/USA/PA-VSP2112/2021	OK246088	Yes
VSP2113	B.1.1.7	hCoV-19/USA/PA-VSP2113/2021	OK246089	Yes
VSP2114	B.1.1.7	hCoV-19/USA/PA-VSP2114/2021	OK246090	Yes
VSP2115	B.1.1.7	hCoV-19/USA/PA-VSP2115/2021	OK246091	Yes
VSP2116	B.1.1.7	hCoV-19/USA/PA-VSP2116/2021	OK246092	Yes
VSP2117	B.1.1.7	hCoV-19/USA/NJ-VSP2117/2021	OK246093	Yes
VSP2118	B.1.1.7	hCoV-19/USA/PA-VSP2118/2021	OK246094	Yes
VSP2119	B.1.1.7	hCoV-19/USA/PA-VSP2119/2021	OK246095	Yes
VSP2120	B.1.1.7	hCoV-19/USA/PA-VSP2120/2021	OK246096	Yes
VSP2121	B.1.1.7	hCoV-19/USA/PA-VSP2121/2021	OK246097	Yes
VSP2123	B.1.1.7	hCoV-19/USA/PA-VSP2123/2021	OK246099	Yes
VSP2124	B.1.1.7	hCoV-19/USA/PA-VSP2124/2021	OK246100	Yes
VSP2126	B.1.1.7	hCoV-19/USA/PA-VSP2126/2021	OK246102	Yes
VSP2128	B.1.1.7	hCoV-19/USA/PA-VSP2128/2021	OK246104	Yes
VSP2129	B.1.1.7	hCoV-19/USA/PA-VSP2129/2021	OK246105	Yes
VSP2130	B.1.1.7	hCoV-19/USA/PA-VSP2130/2021	OK246106	Yes
VSP2131	B.1.1.7	hCoV-19/USA/PA-VSP2131/2021	OK246107	Yes
VSP2132	B.1.1.7	hCoV-19/USA/PA-VSP2132/2021	OK246108	Yes
VSP2133	B.1.1.7	hCoV-19/USA/PA-VSP2133/2021		Yes
VSP2134	B.1.1.7	hCoV-19/USA/PA-VSP2134/2021	OK246109	Yes
VSP2135	B.1.1.7	hCoV-19/USA/PA-VSP2135/2021	OK246110	Yes
VSP2136	B.1.1.7	hCoV-19/USA/PA-VSP2136/2021	OK246111	Yes
VSP2138	B.1.1.7	hCoV-19/USA/PA-VSP2138/2021	OK246113	Yes
VSP2139	B.1.1.7	hCoV-19/USA/PA-VSP2139/2021	OK246114	Yes
VSP2142	B.1.1.7	hCoV-19/USA/PA-VSP2142/2021	OK246115	Yes
VSP2143	B.1.1.7	hCoV-19/USA/PA-VSP2143/2021	OK246116	Yes
VSP2144	B.1.1.7	hCoV-19/USA/PA-VSP2144/2021	OK246117	Yes
VSP2145	B.1.1.7	hCoV-19/USA/PA-VSP2145/2021	OK246118	Yes
VSP2146	B.1.1.7	hCoV-19/USA/PA-VSP2146/2021	OK246119	Yes
VSP2147	B.1.1.7	hCoV-19/USA/PA-VSP2147/2021	OK246120	Yes
VSP2148	B.1.1.7	hCoV-19/USA/PA-VSP2148/2021	OK246121	Yes
VSP2151	B.1.1.7	hCoV-19/USA/PA-VSP2151/2021	OK246123	Yes
VSP2152	B.1.1.7	hCoV-19/USA/NJ-VSP2152/2021	OK246124	Yes
VSP2153	B.1.1.7	hCoV-19/USA/PA-VSP2153/2021	OK246125	Yes
VSP2155	B.1.1.7	hCoV-19/USA/NJ-VSP2155/2021	OK246126	Yes
VSP2156	B.1.1.7	hCoV-19/USA/PA-VSP2156/2021	OK246127	Yes
VSP2157	B.1.1.7	hCoV-19/USA/PA-VSP2157/2021	OK246128	Yes
VSP2158	B.1.1.7	hCoV-19/USA/PA-VSP2158/2021	OK246129	Yes
VSP2159	B.1.1.7	hCoV-19/USA/NJ-VSP2159/2021	OK246130	Yes
VSP2160	B.1.1.7	hCoV-19/USA/PA-VSP2160/2021	OK246131	Yes
VSP2171	B.1.1.7	hCoV-19/USA/PA-VSP2171/2021	OK246137	Yes
VSP2172	B.1.1.7	hCoV-19/USA/PA-VSP2172/2021	OK246138	Yes
VSP2174	B.1.1.7	hCoV-19/USA/PA-VSP2174/2021	OK246139	Yes
VSP2175	B.1.1.7	hCoV-19/USA/PA-VSP2175/2021	OK246140	Yes
VSP2176	B.1.1.7	hCoV-19/USA/PA-VSP2176/2021	OK246141	Yes
VSP2177	B.1.1.7	hCoV-19/USA/PA-VSP2177/2021	OK246142	Yes
VSP2178	B.1.1.7	hCoV-19/USA/PA-VSP2178/2021	OK246143	Yes
VSP2179	B.1.1.7	hCoV-19/USA/PA-VSP2179/2021	OK246144	Yes
VSP2180	B.1.1.7	hCoV-19/USA/NJ-VSP2180/2021	OK246145	Yes
VSP2181	B.1.1.7	hCoV-19/USA/NJ-VSP2181/2021	OK246146	Yes
VSP2183	B.1.1.7	hCoV-19/USA/NJ-VSP2183/2021	OK246147	Yes
VSP2185	B.1.1.7	hCoV-19/USA/NJ-VSP2185/2021	OK246149	Yes
VSP2189	B.1.1.7	hCoV-19/USA/PA-VSP2189/2021	OK246152	Yes
VSP2190	B.1.1.7	hCoV-19/USA/PA-VSP2190/2021	OK246153	Yes
VSP2191	B.1.1.7	hCoV-19/USA/PA-VSP2191/2021	OK246154	Yes
VSP2192	B.1.1.7	hCoV-19/USA/PA-VSP2192/2021	OK246155	Yes
VSP2194	B.1.1.7	hCoV-19/USA/PA-VSP2194/2021	OK246157	Yes
VSP2197	B.1.1.7	hCoV-19/USA/PA-VSP2197/2021	OK246158	Yes
VSP2198	B.1.1.7	hCoV-19/USA/PA-VSP2198/2021	OK246159	Yes
VSP2199	B.1.1.7	hCoV-19/USA/PA-VSP2199/2021	OK246160	Yes
VSP2200	B.1.1.7	hCoV-19/USA/PA-VSP2200/2021	OK246161	Yes
VSP2201	B.1.1.7	hCoV-19/USA/PA-VSP2201/2021	OK246162	Yes
VSP2202	B.1.1.7	hCoV-19/USA/PA-VSP2202/2021	OK246163	Yes
VSP2207	B.1.1.7	hCoV-19/USA/VSP2207/2021	MZ512792	Yes
VSP2209	B.1.1.7	hCoV-19/USA/VSP2209/2021	MZ512794	Yes
VSP2210	B.1.1.7	hCoV-19/USA/VSP2210/2021	MZ512795	Yes
VSP2211	B.1.1.7	hCoV-19/USA/VSP2211/2021	MZ512796	Yes
VSP2212	B.1.1.7	hCoV-19/USA/VSP2212/2021	MZ512797	Yes
VSP2214	B.1.1.7	hCoV-19/USA/VSP2214/2021	MZ512799	Yes
VSP2215	B.1.1.7	hCoV-19/USA/VSP2215/2021	MZ512800	Yes
VSP2216	B.1.1.7	hCoV-19/USA/VSP2216/2021	MZ512801	Yes
VSP2218	B.1.1.7	hCoV-19/USA/VSP2218/2021	MZ512802	Yes
VSP2219	B.1.1.7	hCoV-19/USA/VSP2219/2021	MZ512803	Yes
VSP2221	B.1.1.7	hCoV-19/USA/VSP2221/2021	MZ512805	Yes
VSP2222	B.1.1.7	hCoV-19/USA/VSP2222/2021	MZ512806	Yes
VSP2225	B.1.1.7	hCoV-19/USA/VSP2225/2021	MZ512808	Yes
VSP2226	B.1.1.7	hCoV-19/USA/VSP2226/2021	MZ512809	Yes
VSP2227	B.1.1.7	hCoV-19/USA/VSP2227/2021		Yes
VSP2230	B.1.1.7	hCoV-19/USA/VSP2230/2021	MZ512812	Yes
VSP2232	B.1.1.7	hCoV-19/USA/VSP2232/2021	MZ512814	Yes
VSP2233	B.1.1.7	hCoV-19/USA/VSP2233/2021	MZ512815	Yes
VSP2235	B.1.1.7	hCoV-19/USA/VSP2235/2021	MZ512817	Yes
VSP2236	B.1.1.7	hCoV-19/USA/VSP2236/2021	MZ512818	Yes
VSP2237	B.1.1.7	hCoV-19/USA/VSP2237/2021	MZ512819	Yes
VSP2238	B.1.1.7	hCoV-19/USA/VSP2238/2021	MZ512820	Yes
VSP2239	B.1.1.7	hCoV-19/USA/VSP2239/2021	MZ512821	Yes
VSP2240	B.1.1.7	hCoV-19/USA/VSP2240/2021	MZ512822	Yes
VSP2241	B.1.1.7	hCoV-19/USA/VSP2241/2021	MZ512823	Yes
VSP2242	B.1.1.7	hCoV-19/USA/VSP2242/2021	MZ512824	Yes
VSP2243	B.1.1.7	hCoV-19/USA/VSP2243/2021	MZ512825	Yes
VSP2244	B.1.1.7	hCoV-19/USA/VSP2244/2021	MZ512826	Yes
VSP2245	B.1.1.7	hCoV-19/USA/VSP2245/2021	MZ512827	Yes
VSP2247	B.1.1.7	hCoV-19/USA/VSP2247/2021	MZ512829	Yes
VSP2248	B.1.1.7	hCoV-19/USA/VSP2248/2021	MZ512830	Yes
VSP2249	B.1.1.7	hCoV-19/USA/VSP2249/2021	MZ512831	Yes
VSP2250	B.1.1.7	hCoV-19/USA/VSP2250/2021	MZ512832	Yes
VSP2251	B.1.1.7	hCoV-19/USA/VSP2251/2021	MZ512833	Yes
VSP2252	B.1.1.7	hCoV-19/USA/VSP2252/2021	MZ512834	Yes
VSP2254	B.1.1.7	hCoV-19/USA/VSP2254/2021	MZ512836	Yes
VSP2256	B.1.1.7	hCoV-19/USA/VSP2256/2021	MZ512838	Yes
VSP2258	B.1.1.7	hCoV-19/USA/VSP2258/2021	MZ512839	Yes
VSP2259	B.1.1.7	hCoV-19/USA/VSP2259/2021	MZ512840	Yes
VSP2260	B.1.1.7	hCoV-19/USA/VSP2260/2021	MZ512841	Yes
VSP2261	B.1.1.7	hCoV-19/USA/VSP2261/2021	MZ512842	Yes
VSP2262	B.1.1.7	hCoV-19/USA/VSP2262/2021	MZ512843	Yes
VSP2263	B.1.1.7	hCoV-19/USA/VSP2263/2021	MZ512844	Yes
VSP2264	B.1.1.7	hCoV-19/USA/VSP2264/2021	MZ512845	Yes
VSP2266	B.1.1.7	hCoV-19/USA/VSP2266/2021	MZ512847	Yes
VSP2267	B.1.1.7	hCoV-19/USA/VSP2267/2021	MZ512848	Yes
VSP2268	B.1.1.7	hCoV-19/USA/VSP2268/2021	MZ512849	Yes
VSP2269	B.1.1.7	hCoV-19/USA/VSP2269/2021	MZ512850	Yes
VSP2272	B.1.1.7	hCoV-19/USA/VSP2272/2021	MZ512852	Yes
VSP2276	B.1.1.7	hCoV-19/USA/VSP2276/2021	MZ512856	Yes
VSP2277	B.1.1.7	hCoV-19/USA/VSP2277/2021	MZ512857	Yes
VSP2278	B.1.1.7	hCoV-19/USA/VSP2278/2021	MZ512858	Yes
VSP2280	B.1.1.7	hCoV-19/USA/VSP2280/2021	MZ512860	Yes
VSP2282	B.1.1.7	hCoV-19/USA/VSP2282/2021	MZ512862	Yes
VSP2283	B.1.1.7	hCoV-19/USA/VSP2283/2021	MZ512863	Yes
VSP2285	B.1.1.7	hCoV-19/USA/VSP2285/2021	MZ512865	Yes
VSP2286	B.1.1.7	hCoV-19/USA/VSP2286/2021	MZ512866	Yes
VSP2288	B.1.1.7	hCoV-19/USA/VSP2288/2021	MZ512868	Yes
VSP2289	B.1.1.7	hCoV-19/USA/VSP2289/2021	MZ512869	Yes
VSP2290	B.1.1.7	hCoV-19/USA/VSP2290/2021	MZ512870	Yes
VSP2291	B.1.1.7	hCoV-19/USA/VSP2291/2021	MZ512871	Yes
VSP2292	B.1.1.7	hCoV-19/USA/VSP2292/2021	MZ512872	Yes
VSP2294	B.1.1.7	hCoV-19/USA/VSP2294/2021	MZ512874	Yes
VSP2295	B.1.1.7	hCoV-19/USA/VSP2295/2021	MZ512875	Yes
VSP2296	B.1.1.7	hCoV-19/USA/PA-VSP2296/2021	OK246166	Yes
VSP2298	B.1.1.7	hCoV-19/USA/PA-VSP2298/2021	OK246168	Yes
VSP2300	B.1.1.7	hCoV-19/USA/PA-VSP2300/2021	OK246170	Yes
VSP2302	B.1.1.7	hCoV-19/USA/PA-VSP2302/2021	OK246171	Yes
VSP2304	B.1.1.7	hCoV-19/USA/PA-VSP2304/2021	OK246173	Yes
VSP2310	B.1.1.7	hCoV-19/USA/PA-VSP2310/2021	OK246178	Yes
VSP2317	B.1.1.7	hCoV-19/USA/PA-VSP2317/2021	OK246185	Yes
VSP2318	B.1.1.7	hCoV-19/USA/PA-VSP2318/2021	OK246186	Yes
VSP2319	B.1.1.7	hCoV-19/USA/PA-VSP2319/2021	OK246187	Yes
VSP2323	B.1.1.7	hCoV-19/USA/PA-VSP2323/2021	OK246190	Yes
VSP2329	B.1.1.7	hCoV-19/USA/PA-VSP2329/2021	OK246196	Yes
VSP2330	B.1.1.7	hCoV-19/USA/PA-VSP2330/2021	OK246197	Yes
VSP2331	B.1.1.7	hCoV-19/USA/PA-VSP2331/2021	OK246198	Yes
VSP2332	B.1.1.7	hCoV-19/USA/PA-VSP2332/2021	OK246199	Yes
VSP2335	B.1.1.7	hCoV-19/USA/PA-VSP2335/2021	OK246202	Yes
VSP2338	B.1.1.7	hCoV-19/USA/PA-VSP2338/2021	OK246204	Yes
VSP2340	B.1.1.7	hCoV-19/USA/PA-VSP2340/2021	OK246206	Yes
VSP2343	B.1.1.7	hCoV-19/USA/PA-VSP2343/2021	OK246209	Yes
VSP2345	B.1.1.7	hCoV-19/USA/PA-VSP2345/2021	OK246211	Yes
VSP2346	B.1.1.7	hCoV-19/USA/PA-VSP2346/2021	OK246212	Yes
VSP2347	B.1.1.7	hCoV-19/USA/PA-VSP2347/2021	OK246213	Yes
VSP2348	B.1.1.7	hCoV-19/USA/PA-VSP2348/2021	OK246214	Yes
VSP2349	B.1.1.7	hCoV-19/USA/PA-VSP2349/2021	OK246215	Yes
VSP2350	B.1.1.7	hCoV-19/USA/PA-VSP2350/2021	OK246216	Yes
VSP2351	B.1.1.7	hCoV-19/USA/PA-VSP2351/2021	OK246217	Yes
VSP2352	B.1.1.7	hCoV-19/USA/PA-VSP2352/2021	OK246218	Yes
VSP2353	B.1.1.7	hCoV-19/USA/PA-VSP2353/2021	OK246219	Yes
VSP2354	B.1.1.7	hCoV-19/USA/NJ-VSP2354/2021	OK246220	Yes
VSP2356	B.1.1.7	hCoV-19/USA/PA-VSP2356/2021	OK246222	Yes
VSP2357	B.1.1.7	hCoV-19/USA/NJ-VSP2357/2021	OK246223	Yes
VSP2358	B.1.1.7	hCoV-19/USA/NJ-VSP2358/2021	OK246224	Yes
VSP2359	B.1.1.7	hCoV-19/USA/NJ-VSP2359/2021	OK246225	Yes
VSP2361	B.1.1.7	hCoV-19/USA/NJ-VSP2361/2021	OK246227	Yes
VSP2365	B.1.1.7	hCoV-19/USA/VSP2365/2021	MZ512876	Yes
VSP2369	B.1.1.7	hCoV-19/USA/PA-VSP2369/2021	OK246228	Yes
VSP2403	B.1.1.7	hCoV-19/USA/PA-VSP2403/2021	OK246229	Yes
VSP2407	B.1.1.7	hCoV-19/USA/PA-VSP2407/2021	OK246233	Yes
VSP2408	B.1.1.7	hCoV-19/USA/NJ-VSP2408/2021	OK246234	Yes
VSP2409	B.1.1.7	hCoV-19/USA/PA-VSP2409/2021	OK246235	Yes
VSP2410	B.1.1.7	hCoV-19/USA/PA-VSP2410/2021	OK246236	Yes
VSP2411	B.1.1.7	hCoV-19/USA/PA-VSP2411/2021	OK246237	Yes
VSP2412	B.1.1.7	hCoV-19/USA/PA-VSP2412/2021	OK246238	Yes
VSP2413	B.1.1.7	hCoV-19/USA/PA-VSP2413/2021	OK246239	Yes
VSP2415	B.1.1.7	hCoV-19/USA/DE-VSP2415/2021	OK246241	Yes
VSP2416	B.1.1.7	hCoV-19/USA/PA-VSP2416/2021	OK246242	Yes
VSP2420	B.1.1.7	hCoV-19/USA/PA-VSP2420/2021	OK246246	Yes
VSP2423	B.1.1.7	hCoV-19/USA/PA-VSP2423/2021	OK246248	Yes
VSP2424	B.1.1.7	hCoV-19/USA/PA-VSP2424/2021	OK246249	Yes
VSP2425	B.1.1.7	hCoV-19/USA/PA-VSP2425/2021	OK246250	Yes
VSP2426	B.1.1.7	hCoV-19/USA/PA-VSP2426/2021	OK246251	Yes
VSP2427	B.1.1.7	hCoV-19/USA/PA-VSP2427/2021	OK246252	Yes
VSP2428	B.1.1.7	hCoV-19/USA/PA-VSP2428/2021	OK246253	Yes
VSP2431	B.1.1.7	hCoV-19/USA/PA-VSP2431/2021	OK246256	Yes
VSP2432	B.1.1.7	hCoV-19/USA/PA-VSP2432/2021	OK246257	Yes
VSP2437	B.1.1.7	hCoV-19/USA/PA-VSP2437/2021	OK246261	Yes
VSP2438	B.1.1.7	hCoV-19/USA/PA-VSP2438/2021	OK246262	Yes
VSP2439	B.1.1.7	hCoV-19/USA/NJ-VSP2439/2021	OK246263	Yes
VSP2440	B.1.1.7	hCoV-19/USA/PA-VSP2440/2021	OK246264	Yes
VSP2441	B.1.1.7	hCoV-19/USA/PA-VSP2441/2021	OK246265	Yes
VSP2442	B.1.1.7	hCoV-19/USA/PA-VSP2442/2021	OK246266	Yes
VSP2445	B.1.1.7	hCoV-19/USA/PA-VSP2445/2021	OK246269	Yes
VSP2447	B.1.1.7	hCoV-19/USA/PA-VSP2447/2021	OK246271	Yes
VSP2448	B.1.1.7	hCoV-19/USA/PA-VSP2448/2021	OK246272	Yes
VSP2449	B.1.1.7	hCoV-19/USA/PA-VSP2449/2021	OK246273	Yes
VSP2450	B.1.1.7	hCoV-19/USA/PA-VSP2450/2021	OK246274	Yes
VSP2451	B.1.1.7	hCoV-19/USA/PA-VSP2451/2021	OK246275	Yes
VSP2452	B.1.1.7	hCoV-19/USA/PA-VSP2452/2021	OK246276	Yes
VSP2455	B.1.1.7	hCoV-19/USA/PA-VSP2455/2021	OK246279	Yes
VSP2456	B.1.1.7	hCoV-19/USA/PA-VSP2456/2021	OK246280	Yes
VSP2457	B.1.1.7	hCoV-19/USA/PA-VSP2457/2021		Yes
VSP2458	B.1.1.7	hCoV-19/USA/PA-VSP2458/2021	OK246281	Yes
VSP2461	B.1.1.7	hCoV-19/USA/PA-VSP2461/2021	OK246283	Yes
VSP2462	B.1.1.7	hCoV-19/USA/PA-VSP2462/2021	OK246284	Yes
VSP2463	B.1.1.7	hCoV-19/USA/PA-VSP2463/2021	OK246285	Yes
VSP2464	B.1.1.7	hCoV-19/USA/PA-VSP2464/2021	OK246286	Yes
VSP2466	B.1.1.7	hCoV-19/USA/PA-VSP2466/2021	OK246288	Yes
VSP2468	B.1.1.7	hCoV-19/USA/PA-VSP2468/2021	OK246290	Yes
VSP2475	B.1.1.7	hCoV-19/USA/PA-VSP2475/2021	OK246295	Yes
VSP2477	B.1.1.7	hCoV-19/USA/PA-VSP2477/2021	OK246297	Yes
VSP2478	B.1.1.7	hCoV-19/USA/PA-VSP2478/2021	OK246298	Yes
VSP2480	B.1.1.7	hCoV-19/USA/PA-VSP2480/2021	OK246300	Yes
VSP2482	B.1.1.7	hCoV-19/USA/PA-VSP2482/2021	OK246302	Yes
VSP2483	B.1.1.7	hCoV-19/USA/PA-VSP2483/2021	OK246303	Yes
VSP2488	B.1.1.7	hCoV-19/USA/PA-VSP2488/2021	OK246307	Yes
VSP2491	B.1.1.7	hCoV-19/USA/PA-VSP2491/2021	OK246310	Yes
VSP2492	B.1.1.7	hCoV-19/USA/AL-VSP2492/2021	OK246311	Yes
VSP2493	B.1.1.7	hCoV-19/USA/PA-VSP2493/2021	OK246312	Yes
VSP2494	B.1.1.7	hCoV-19/USA/PA-VSP2494/2021	OK246313	Yes
VSP2495	B.1.1.7	hCoV-19/USA/PA-VSP2495/2021	OK246314	Yes
VSP2498	B.1.1.7	hCoV-19/USA/PA-VSP2498/2021	OK246317	Yes
VSP2500	B.1.1.7	hCoV-19/USA/PA-VSP2500/2021	OK246319	Yes
VSP2501	B.1.1.7	hCoV-19/USA/PA-VSP2501/2021	OK246320	Yes
VSP2503	B.1.1.7	hCoV-19/USA/PA-VSP2503/2021	OK246322	Yes
VSP2506	B.1.1.7	hCoV-19/USA/PA-VSP2506/2021	OK246324	Yes
VSP2508	B.1.1.7	hCoV-19/USA/PA-VSP2508/2021	OK246326	Yes
VSP2512	B.1.1.7	hCoV-19/USA/PA-VSP2512/2021	OK246330	Yes
VSP2514	B.1.1.7	hCoV-19/USA/PA-VSP2514/2021	OK246332	Yes
VSP2515	B.1.1.7	hCoV-19/USA/PA-VSP2515/2021	OK246333	Yes
VSP2519	B.1.1.7	hCoV-19/USA/PA-VSP2519/2021	OK246337	Yes
VSP2521	B.1.1.7	hCoV-19/USA/LA-VSP2521/2021	OK246339	Yes
VSP2522	B.1.1.7	hCoV-19/USA/PA-VSP2522/2021	OK246340	Yes
VSP2524	B.1.1.7	hCoV-19/USA/NJ-VSP2524/2021	OK246342	Yes
VSP2525	B.1.1.7	hCoV-19/USA/PA-VSP2525/2021	OK246343	Yes
VSP2526	B.1.1.7	hCoV-19/USA/PA-VSP2526/2021	OK246344	Yes
VSP2528	B.1.1.7	hCoV-19/USA/PA-VSP2528/2021	OK246345	Yes
VSP2529	B.1.1.7	hCoV-19/USA/PA-VSP2529/2021	OK246346	Yes
VSP2530	B.1.1.7	hCoV-19/USA/PA-VSP2530/2021	OK246347	Yes
VSP2534	B.1.1.7	hCoV-19/USA/PA-VSP2534/2021	OK246348	Yes
VSP2535	B.1.1.7	hCoV-19/USA/PA-VSP2535/2021	OK246349	Yes
VSP2536	B.1.1.7	hCoV-19/USA/PA-VSP2536/2021	OK246350	Yes
VSP2537	B.1.1.7	hCoV-19/USA/PA-VSP2537/2021	OK246351	Yes
VSP2541	B.1.1.7	hCoV-19/USA/PA-VSP2541/2021	OK246355	Yes
VSP2542	B.1.1.7	hCoV-19/USA/PA-VSP2542/2021	OK246356	Yes
VSP2545	B.1.1.7	hCoV-19/USA/NJ-VSP2545/2021	OK246358	Yes
VSP2547	B.1.1.7	hCoV-19/USA/NJ-VSP2547/2021	OK246360	Yes
VSP2552	B.1.1.7	hCoV-19/USA/NJ-VSP2552/2021	OK246363	Yes
VSP2553	B.1.1.7	hCoV-19/USA/PA-VSP2553/2021	OK246364	Yes
VSP2555	B.1.1.7	hCoV-19/USA/PA-VSP2555/2021	OK246366	Yes
VSP2557	B.1.1.7	hCoV-19/USA/PA-VSP2557/2021	OK246368	Yes
VSP2558	B.1.1.7	hCoV-19/USA/PA-VSP2558/2021	OK246369	Yes
VSP2559	B.1.1.7	hCoV-19/USA/PA-VSP2559/2021	OK246370	Yes
VSP2560	B.1.1.7	hCoV-19/USA/PA-VSP2560/2021	OK246371	Yes
VSP2562	B.1.1.7	hCoV-19/USA/PA-VSP2562/2021	OK246373	Yes
VSP2568	B.1.1.7	hCoV-19/USA/NJ-VSP2568/2021	OK246378	Yes
VSP2570	B.1.1.7	hCoV-19/USA/NJ-VSP2570/2021	OK246379	Yes
VSP2572	B.1.1.7	hCoV-19/USA/PA-VSP2572/2021	OK246381	Yes
VSP2575	B.1.1.7	hCoV-19/USA/PA-VSP2575/2021	OK246384	Yes
VSP2577	B.1.1.7	hCoV-19/USA/PA-VSP2577/2021	OK246386	Yes
VSP2579	B.1.1.7	hCoV-19/USA/PA-VSP2579/2021	OK246388	Yes
VSP2581	B.1.1.7	hCoV-19/USA/PA-VSP2581/2021	OK246390	Yes
VSP2582	B.1.1.7	hCoV-19/USA/PA-VSP2582/2021	OK246391	Yes
VSP2585	B.1.1.7	hCoV-19/USA/PA-VSP2585/2021	OK246394	Yes
VSP2586	B.1.1.7	hCoV-19/USA/PA-VSP2586/2021	OK246395	Yes
VSP2587	B.1.1.7	hCoV-19/USA/PA-VSP2587/2021	OK246396	Yes
VSP2588	B.1.1.7	hCoV-19/USA/PA-VSP2588/2021	OK246397	Yes
VSP2589	B.1.1.7	hCoV-19/USA/PA-VSP2589/2021	OK246398	Yes
VSP2590	B.1.1.7	hCoV-19/USA/PA-VSP2590/2021	OK246399	Yes
VSP2591	B.1.1.7	hCoV-19/USA/NJ-VSP2591/2021	OK246400	Yes
VSP2593	B.1.1.7	hCoV-19/USA/PA-VSP2593/2021	OK246402	Yes
VSP2595	B.1.1.7	hCoV-19/USA/PA-VSP2595/2021	OK246404	Yes
VSP2596	B.1.1.7	hCoV-19/USA/PA-VSP2596/2021	OK246405	Yes
VSP2597	B.1.1.7	hCoV-19/USA/PA-VSP2597/2021	OK246406	Yes
VSP2599	B.1.1.7	hCoV-19/USA/PA-VSP2599/2021	OK246407	Yes
VSP2600	B.1.1.7	hCoV-19/USA/PA-VSP2600/2021	OK246408	Yes
VSP2601	B.1.1.7	hCoV-19/USA/PA-VSP2601/2021	OK246409	Yes
VSP2604	B.1.1.7	hCoV-19/USA/PA-VSP2604/2021	OK246412	Yes
VSP2606	B.1.1.7	hCoV-19/USA/PA-VSP2606/2021	OK246414	Yes
VSP2607	B.1.1.7	hCoV-19/USA/PA-VSP2607/2021	OK246415	Yes
VSP2611	B.1.1.7	hCoV-19/USA/PA-VSP2611/2021	OK246419	Yes
VSP2613	B.1.1.7	hCoV-19/USA/PA-VSP2613/2021	OK246421	Yes
VSP2615	B.1.1.7	hCoV-19/USA/PA-VSP2615/2021	OK246423	Yes
VSP2616	B.1.1.7	hCoV-19/USA/PA-VSP2616/2021	OK246424	Yes
VSP2617	B.1.1.7	hCoV-19/USA/PA-VSP2617/2021	OK246425	Yes
VSP2618	B.1.1.7	hCoV-19/USA/PA-VSP2618/2021	OK246426	Yes
VSP2620	B.1.1.7	hCoV-19/USA/PA-VSP2620/2021	OK246428	Yes
VSP2622	B.1.1.7	hCoV-19/USA/PA-VSP2622/2021	OK246430	Yes
VSP2624	B.1.1.7	hCoV-19/USA/PA-VSP2624/2021	OK246432	Yes
VSP2626	B.1.1.7	hCoV-19/USA/PA-VSP2626/2021	OK246434	Yes
VSP2627	B.1.1.7	hCoV-19/USA/PA-VSP2627/2021	OK246435	Yes
VSP2628	B.1.1.7	hCoV-19/USA/PA-VSP2628/2021	OK246436	Yes
VSP2629	B.1.1.7	hCoV-19/USA/PA-VSP2629/2021	OK246437	Yes
VSP2630	B.1.1.7	hCoV-19/USA/PA-VSP2630/2021	OK246438	Yes
VSP2632	B.1.1.7	hCoV-19/USA/PA-VSP2632/2021	OK246440	Yes
VSP2636	B.1.1.7	hCoV-19/USA/VSP2636/2021	MZ512880	Yes
VSP2638	B.1.1.7	hCoV-19/USA/VSP2638/2021	MZ512881	Yes
VSP2640	B.1.1.7	hCoV-19/USA/VSP2640/2021	MZ512883	Yes
VSP2641	B.1.1.7	hCoV-19/USA/VSP2641/2021	MZ512884	Yes
VSP2648	B.1.1.7	hCoV-19/USA/VSP2648/2021	MZ512888	Yes
VSP2657	B.1.1.7	hCoV-19/USA/VSP2657/2021	MZ512894	Yes
VSP2658	B.1.1.7	hCoV-19/USA/VSP2658/2021	MZ512895	Yes
VSP2659	B.1.1.7	hCoV-19/USA/VSP2659/2021	MZ512896	Yes
VSP2661	B.1.1.7	hCoV-19/USA/VSP2661/2021	MZ512897	Yes
VSP2663	B.1.1.7	hCoV-19/USA/VSP2663/2021	MZ512899	Yes
VSP2665	B.1.1.7	hCoV-19/USA/VSP2665/2021	MZ512901	Yes
VSP2666	B.1.1.7	hCoV-19/USA/VSP2666/2021	MZ512902	Yes
VSP2667	B.1.1.7	hCoV-19/USA/VSP2667/2021	MZ512903	Yes
VSP2668	B.1.1.7	hCoV-19/USA/VSP2668/2021	MZ512904	Yes
VSP2669	B.1.1.7	hCoV-19/USA/VSP2669/2021	MZ512905	Yes
VSP2671	B.1.1.7	hCoV-19/USA/VSP2671/2021	MZ512907	Yes
VSP2672	B.1.1.7	hCoV-19/USA/VSP2672/2021	MZ512908	Yes
VSP2673	B.1.1.7	hCoV-19/USA/VSP2673/2021	MZ512909	Yes
VSP2674	B.1.1.7	hCoV-19/USA/VSP2674/2021	MZ512910	Yes
VSP2675	B.1.1.7	hCoV-19/USA/VSP2675/2021	MZ512911	Yes
VSP2676	B.1.1.7	hCoV-19/USA/VSP2676/2021	MZ512912	Yes
VSP2679	B.1.1.7	hCoV-19/USA/VSP2679/2021	MZ512913	Yes
VSP2680	B.1.1.7	hCoV-19/USA/VSP2680/2021	MZ512914	Yes
VSP2681	B.1.1.7	hCoV-19/USA/VSP2681/2021	MZ512915	Yes
VSP2683	B.1.1.7	hCoV-19/USA/VSP2683/2021	MZ512917	Yes
VSP2712	B.1.1.7	hCoV-19/USA/PA-VSP2712/2021	OK246441	Yes
VSP2714	B.1.1.7	hCoV-19/USA/PA-VSP2714/2021	OK246442	Yes
VSP2716	B.1.1.7	hCoV-19/USA/PA-VSP2716/2021	OK246444	Yes
VSP2717	B.1.1.7	hCoV-19/USA/PA-VSP2717/2021	OK246445	Yes
VSP2721	B.1.1.7	hCoV-19/USA/PA-VSP2721/2021	OK246449	Yes
VSP2722	B.1.1.7	hCoV-19/USA/PA-VSP2722/2021	OK246450	Yes
VSP2723	B.1.1.7	hCoV-19/USA/PA-VSP2723/2021	OK246451	Yes
VSP2724	B.1.1.7	hCoV-19/USA/PA-VSP2724/2021	OK246452	Yes
VSP2725	B.1.1.7	hCoV-19/USA/PA-VSP2725/2021	OK246453	Yes
VSP2726	B.1.1.7	hCoV-19/USA/PA-VSP2726/2021	OK246454	Yes
VSP2728	B.1.1.7	hCoV-19/USA/PA-VSP2728/2021	OK246456	Yes
VSP2729	B.1.1.7	hCoV-19/USA/PA-VSP2729/2021	OK246457	Yes
VSP2730	B.1.1.7	hCoV-19/USA/PA-VSP2730/2021	OK246458	Yes
VSP2731	B.1.1.7	hCoV-19/USA/PA-VSP2731/2021	OK246459	Yes
VSP2733	B.1.1.7	hCoV-19/USA/PA-VSP2733/2021	OK246461	Yes
VSP2738	B.1.1.7	hCoV-19/USA/NJ-VSP2738/2021	OK246463	Yes
VSP2740	B.1.1.7	hCoV-19/USA/NJ-VSP2740/2021	OK246465	Yes
VSP2743	B.1.1.7	hCoV-19/USA/NJ-VSP2743/2021	OK246468	Yes
VSP2744	B.1.1.7	hCoV-19/USA/PA-VSP2744/2021	OK246469	Yes
VSP2745	B.1.1.7	hCoV-19/USA/PA-VSP2745/2021	OK246470	Yes
VSP2746	B.1.1.7	hCoV-19/USA/PA-VSP2746/2021	OK246471	Yes
VSP2748	B.1.1.7	hCoV-19/USA/PA-VSP2748/2021	OK246473	Yes
VSP2749	B.1.1.7	hCoV-19/USA/NJ-VSP2749/2021	OK246474	Yes
VSP2750	B.1.1.7	hCoV-19/USA/PA-VSP2750/2021	OK246475	Yes
VSP2751	B.1.1.7	hCoV-19/USA/PA-VSP2751/2021	OK246476	Yes
VSP2752	B.1.1.7	hCoV-19/USA/NJ-VSP2752/2021	OK246477	Yes
VSP2753	B.1.1.7	hCoV-19/USA/PA-VSP2753/2021	OK246478	Yes
VSP2756	B.1.1.7	hCoV-19/USA/PA-VSP2756/2021	OK246480	Yes
VSP2757	B.1.1.7	hCoV-19/USA/NJ-VSP2757/2021	OK246481	Yes
VSP2759	B.1.1.7	hCoV-19/USA/PA-VSP2759/2021	OK246482	Yes
VSP2760	B.1.1.7	hCoV-19/USA/PA-VSP2760/2021	OK246483	Yes
VSP2763	B.1.1.7	hCoV-19/USA/PA-VSP2763/2021	OK246486	Yes
VSP2769	B.1.1.7	hCoV-19/USA/PA-VSP2769/2021	OK246489	Yes
VSP2770	B.1.1.7	hCoV-19/USA/PA-VSP2770/2021	OK246490	Yes
VSP2772	B.1.1.7	hCoV-19/USA/PA-VSP2772/2021	OK246492	Yes
VSP2773	B.1.1.7	hCoV-19/USA/PA-VSP2773/2021	OK246493	Yes
VSP2776	B.1.1.7	hCoV-19/USA/PA-VSP2776/2021	OK246495	Yes
VSP2777	B.1.1.7	hCoV-19/USA/PA-VSP2777/2021	OK246496	Yes
VSP2778	B.1.1.7	hCoV-19/USA/PA-VSP2778/2021	OK246497	Yes
VSP2785	B.1.1.7	hCoV-19/USA/PA-VSP2785/2021	OK246502	Yes
VSP2786	B.1.1.7	hCoV-19/USA/PA-VSP2786/2021	OK246503	Yes
VSP2787	B.1.1.7	hCoV-19/USA/PA-VSP2787/2021		Yes
VSP2788	B.1.1.7	hCoV-19/USA/PA-VSP2788/2021	OK246504	Yes
VSP2789	B.1.1.7	hCoV-19/USA/PA-VSP2789/2021	OK246505	Yes
VSP2790	B.1.1.7	hCoV-19/USA/DE-VSP2790/2021	OK246506	Yes
VSP2792	B.1.1.7	hCoV-19/USA/PA-VSP2792/2021	OK246508	Yes
VSP2793	B.1.1.7	hCoV-19/USA/PA-VSP2793/2021	OK246509	Yes
VSP2797	B.1.1.7	hCoV-19/USA/PA-VSP2797/2021	OK246513	Yes
VSP2798	B.1.1.7	hCoV-19/USA/PA-VSP2798/2021	OK246514	Yes
VSP2799	B.1.1.7	hCoV-19/USA/PA-VSP2799/2021	OK246515	Yes
VSP2803	B.1.1.7	hCoV-19/USA/PA-VSP2803/2021	OK246516	Yes
VSP2804	B.1.1.7	hCoV-19/USA/PA-VSP2804/2021	OK246517	Yes
VSP2805	B.1.1.7	hCoV-19/USA/PA-VSP2805/2021	OK246518	Yes
VSP2806	B.1.1.7	hCoV-19/USA/DE-VSP2806/2021	OK246519	Yes
VSP2807	B.1.1.7	hCoV-19/USA/PA-VSP2807/2021	OK246520	Yes
VSP2808	B.1.1.7	hCoV-19/USA/PA-VSP2808/2021	OK246521	Yes
VSP2811	B.1.1.7	hCoV-19/USA/PA-VSP2811/2021	OK246523	Yes
VSP2813	B.1.1.7	hCoV-19/USA/PA-VSP2813/2021	OK246525	Yes
VSP2815	B.1.1.7	hCoV-19/USA/PA-VSP2815/2021	OK246526	Yes
VSP2816	B.1.1.7	hCoV-19/USA/PA-VSP2816/2021	OK246527	Yes
VSP2817	B.1.1.7	hCoV-19/USA/PA-VSP2817/2021	OK246528	Yes
VSP2818	B.1.1.7	hCoV-19/USA/PA-VSP2818/2021	OK246529	Yes
VSP2820	B.1.1.7	hCoV-19/USA/PA-VSP2820/2021	OK246531	Yes
VSP2822	B.1.1.7	hCoV-19/USA/PA-VSP2822/2021	OK246532	Yes
VSP2827	B.1.1.7	hCoV-19/USA/PA-VSP2827/2021	OK246537	Yes
VSP2829	B.1.1.7	hCoV-19/USA/PA-VSP2829/2021	OK246539	Yes
VSP2831	B.1.1.7	hCoV-19/USA/PA-VSP2831/2021	OK246541	Yes
VSP2832	B.1.1.7	hCoV-19/USA/PA-VSP2832/2021	OK246542	Yes
VSP2834	B.1.1.7	hCoV-19/USA/PA-VSP2834/2021	OK246544	Yes
VSP2838	B.1.1.7	hCoV-19/USA/PA-VSP2838/2021	OK246547	Yes
VSP2839	B.1.1.7	hCoV-19/USA/PA-VSP2839/2021	OK246548	Yes
VSP2845	B.1.1.7	hCoV-19/USA/PA-VSP2845/2021	OK246552	Yes
VSP2848	B.1.1.7	hCoV-19/USA/PA-VSP2848/2021	OK246554	Yes
VSP2849	B.1.1.7	hCoV-19/USA/PA-VSP2849/2021	OK246555	Yes
VSP2854	B.1.1.7	hCoV-19/USA/PA-VSP2854/2021	OK246558	Yes
VSP2857	B.1.1.7	hCoV-19/USA/PA-VSP2857/2021	OK246559	Yes
VSP2859	B.1.1.7	hCoV-19/USA/PA-VSP2859/2021	OK246561	Yes
VSP2863	B.1.1.7	hCoV-19/USA/PA-VSP2863/2021	OK246564	Yes
VSP2864	B.1.1.7	hCoV-19/USA/PA-VSP2864/2021	OK246565	Yes
VSP2868	B.1.1.7	hCoV-19/USA/PA-VSP2868/2021	OK246569	Yes
VSP2869	B.1.1.7	hCoV-19/USA/PA-VSP2869/2021	OK246570	Yes
VSP2870	B.1.1.7	hCoV-19/USA/PA-VSP2870/2021	OK246571	Yes
VSP2871	B.1.1.7	hCoV-19/USA/PA-VSP2871/2021	OK246572	Yes
VSP2873	B.1.1.7	hCoV-19/USA/PA-VSP2873/2021	OK246574	Yes
VSP2874	B.1.1.7	hCoV-19/USA/PA-VSP2874/2021	OK246575	Yes
VSP2875	B.1.1.7	hCoV-19/USA/PA-VSP2875/2021	OK246576	Yes
VSP2876	B.1.1.7	hCoV-19/USA/PA-VSP2876/2021	OK246577	Yes
VSP2877	B.1.1.7	hCoV-19/USA/PA-VSP2877/2021	OK246578	Yes
VSP2878	B.1.1.7	hCoV-19/USA/PA-VSP2878/2021	OK246579	Yes
VSP2879	B.1.1.7	hCoV-19/USA/PA-VSP2879/2021	OK246580	Yes
VSP2880	B.1.1.7	hCoV-19/USA/PA-VSP2880/2021	OK246581	Yes
VSP2885	B.1.1.7	hCoV-19/USA/VSP2885/2021	MZ512918	Yes
VSP2886	B.1.1.7	hCoV-19/USA/VSP2886/2021	MZ512919	Yes
VSP2888	B.1.1.7	hCoV-19/USA/VSP2888/2021	MZ512921	Yes
VSP2890	B.1.1.7	hCoV-19/USA/VSP2890/2021	MZ512923	Yes
VSP2891	B.1.1.7	hCoV-19/USA/VSP2891/2021	MZ512924	Yes
VSP2892	B.1.1.7	hCoV-19/USA/VSP2892/2021	MZ512925	Yes
VSP2893	B.1.1.7	hCoV-19/USA/VSP2893/2021	MZ512926	Yes
VSP2894	B.1.1.7	hCoV-19/USA/VSP2894/2021	MZ512927	Yes
VSP2895	B.1.1.7	hCoV-19/USA/VSP2895/2021	MZ512928	Yes
VSP2896	B.1.1.7	hCoV-19/USA/VSP2896/2021	MZ512929	Yes
VSP2897	B.1.1.7	hCoV-19/USA/VSP2897/2021	MZ512930	Yes
VSP2898	B.1.1.7	hCoV-19/USA/VSP2898/2021	MZ512931	Yes
VSP2901	B.1.1.7	hCoV-19/USA/VSP2901/2021	MZ512934	Yes
VSP2902	B.1.1.7	hCoV-19/USA/VSP2902/2021	MZ512935	Yes
VSP2904	B.1.1.7	hCoV-19/USA/VSP2904/2021	MZ512937	Yes
VSP2906	B.1.1.7	hCoV-19/USA/VSP2906/2021	MZ512938	Yes
VSP2907	B.1.1.7	hCoV-19/USA/VSP2907/2021	MZ512939	Yes
VSP2909	B.1.1.7	hCoV-19/USA/VSP2909/2021	MZ512941	Yes
VSP2911	B.1.1.7	hCoV-19/USA/VSP2911/2021	MZ512943	Yes
VSP2916	B.1.1.7	hCoV-19/USA/VSP2916/2021	MZ512947	Yes
VSP2921	B.1.1.7	hCoV-19/USA/VSP2921/2021	MZ512950	Yes
VSP2923	B.1.1.7	hCoV-19/USA/VSP2923/2021	MZ512952	Yes
VSP2924	B.1.1.7	hCoV-19/USA/VSP2924/2021	MZ512953	Yes
VSP2926	B.1.1.7	hCoV-19/USA/VSP2926/2021	MZ512955	Yes
VSP2929	B.1.1.7	hCoV-19/USA/VSP2929/2021	MZ512956	Yes
VSP2931	B.1.1.7	hCoV-19/USA/VSP2931/2021	MZ512958	Yes
VSP2932	B.1.1.7	hCoV-19/USA/VSP2932/2021	MZ512959	Yes
VSP2937	B.1.1.7	hCoV-19/USA/VSP2937/2021	MZ512964	Yes
VSP2939	B.1.1.7	hCoV-19/USA/VSP2939/2021	MZ512966	Yes
VSP2942	B.1.1.7	hCoV-19/USA/VSP2942/2021	MZ512968	Yes
VSP2943	B.1.1.7	hCoV-19/USA/VSP2943/2021	MZ512969	Yes
VSP2944	B.1.1.7	hCoV-19/USA/VSP2944/2021	MZ512970	Yes
VSP2946	B.1.1.7	hCoV-19/USA/VSP2946/2021	MZ512972	Yes
VSP2949	B.1.1.7	hCoV-19/USA/VSP2949/2021	MZ512975	Yes
VSP2951	B.1.1.7	hCoV-19/USA/VSP2951/2021	MZ512977	Yes
VSP2954	B.1.1.7	hCoV-19/USA/VSP2954/2021	MZ512978	Yes
VSP2956	B.1.1.7	hCoV-19/USA/VSP2956/2021	MZ512980	Yes
VSP2957	B.1.1.7	hCoV-19/USA/VSP2957/2021	MZ512981	Yes
VSP2958	B.1.1.7	hCoV-19/USA/VSP2958/2021	MZ512982	Yes
VSP2960	B.1.1.7	hCoV-19/USA/VSP2960/2021	MZ512984	Yes
VSP2962	B.1.1.7	hCoV-19/USA/VSP2962/2021	MZ512985	Yes
VSP2963	B.1.1.7	hCoV-19/USA/VSP2963/2021	MZ512986	Yes
VSP2965	B.1.1.7	hCoV-19/USA/VSP2965/2021	MZ512987	Yes
VSP3019	B.1.1.7	hCoV-19/USA/PA-VSP3019/2021	OK246597	Yes
VSP3037	B.1.1.7	hCoV-19/USA/PA-VSP3037/2021	OK246613	Yes
VSP3038	B.1.1.7	hCoV-19/USA/PA-VSP3038/2021	OK246614	Yes
VSP3040	B.1.1.7	hCoV-19/USA/PA-VSP3040/2021	OK246616	Yes
VSP3043	B.1.1.7	hCoV-19/USA/PA-VSP3043/2021	OK246618	Yes
VSP3047	B.1.1.7	hCoV-19/USA/PA-VSP3047/2021	OK246622	Yes
VSP3048	B.1.1.7	hCoV-19/USA/PA-VSP3048/2021	OK246623	Yes
VSP3049	B.1.1.7	hCoV-19/USA/PA-VSP3049/2021	OK246624	Yes
VSP3051	B.1.1.7	hCoV-19/USA/PA-VSP3051/2021	OK246626	Yes
VSP3052	B.1.1.7	hCoV-19/USA/PA-VSP3052/2021	OK246627	Yes
VSP3057	B.1.1.7	hCoV-19/USA/PA-VSP3057/2021	OK246632	Yes
VSP3058	B.1.1.7	hCoV-19/USA/PA-VSP3058/2021	OK246633	Yes
VSP3059	B.1.1.7	hCoV-19/USA/PA-VSP3059/2021	OK246634	Yes
VSP3063	B.1.1.7	hCoV-19/USA/PA-VSP3063/2021	OK246638	Yes
VSP3065	B.1.1.7	hCoV-19/USA/PA-VSP3065/2021	OK246640	Yes
VSP3066	B.1.1.7	hCoV-19/USA/PA-VSP3066/2021	OK246641	Yes
VSP3068	B.1.1.7	hCoV-19/USA/PA-VSP3068/2021	OK246643	Yes
VSP3069	B.1.1.7	hCoV-19/USA/PA-VSP3069/2021	OK246644	Yes
VSP3070	B.1.1.7	hCoV-19/USA/PA-VSP3070/2021	OK246645	Yes
VSP3073	B.1.1.7	hCoV-19/USA/PA-VSP3073/2021	OK246648	Yes
VSP3074	B.1.1.7	hCoV-19/USA/PA-VSP3074/2021	OK246649	Yes
VSP3076	B.1.1.7	hCoV-19/USA/PA-VSP3076/2021	OK246650	Yes
VSP3078	B.1.1.7	hCoV-19/USA/PA-VSP3078/2021	OK246652	Yes
VSP3079	B.1.1.7	hCoV-19/USA/PA-VSP3079/2021	OK246653	Yes
VSP3080	B.1.1.7	hCoV-19/USA/PA-VSP3080/2021	OK246654	Yes
VSP3082	B.1.1.7	hCoV-19/USA/PA-VSP3082/2021	OK246655	Yes
VSP3083	B.1.1.7	hCoV-19/USA/PA-VSP3083/2021	OK246656	Yes
VSP3085	B.1.1.7	hCoV-19/USA/PA-VSP3085/2021	OK246658	Yes
VSP3086	B.1.1.7	hCoV-19/USA/PA-VSP3086/2021	OK246659	Yes
VSP3089	B.1.1.7	hCoV-19/USA/PA-VSP3089/2021	OK246661	Yes
VSP3091	B.1.1.7	hCoV-19/USA/PA-VSP3091/2021	OK246663	Yes
VSP3092	B.1.1.7	hCoV-19/USA/PA-VSP3092/2021	OK246664	Yes
VSP3093	B.1.1.7	hCoV-19/USA/PA-VSP3093/2021	OK246665	Yes
VSP3094	B.1.1.7	hCoV-19/USA/PA-VSP3094/2021	OK246666	Yes
VSP3095	B.1.1.7	hCoV-19/USA/PA-VSP3095/2021	OK246667	Yes
VSP3097	B.1.1.7	hCoV-19/USA/PA-VSP3097/2021	OK246669	Yes
VSP3100	B.1.1.7	hCoV-19/USA/PA-VSP3100/2021	OK246672	Yes
VSP3101	B.1.1.7	hCoV-19/USA/PA-VSP3101/2021	OK246673	Yes
VSP3102	B.1.1.7	hCoV-19/USA/PA-VSP3102/2021	OK246674	Yes
VSP3103	B.1.1.7	hCoV-19/USA/PA-VSP3103/2021	OK246675	Yes
VSP3106	B.1.1.7	hCoV-19/USA/PA-VSP3106/2021	OK246678	Yes
VSP3170	B.1.1.7	hCoV-19/USA/PA-VSP3170/2021	OK246722	Yes
VSP3171	B.1.1.7	hCoV-19/USA/PA-VSP3171/2021	OK246723	Yes
VSP3172	B.1.1.7	hCoV-19/USA/PA-VSP3172/2021	OK246724	Yes
VSP3173	B.1.1.7	hCoV-19/USA/PA-VSP3173/2021	OK246725	Yes
VSP3174	B.1.1.7	hCoV-19/USA/PA-VSP3174/2021	OK246726	Yes
VSP3175	B.1.1.7	hCoV-19/USA/PA-VSP3175/2021	OK246727	Yes
VSP3177	B.1.1.7	hCoV-19/USA/PA-VSP3177/2021	OK246728	Yes
VSP3178	B.1.1.7	hCoV-19/USA/PA-VSP3178/2021	OK246729	Yes
VSP3179	B.1.1.7	hCoV-19/USA/PA-VSP3179/2021	OK246730	Yes
VSP3180	B.1.1.7	hCoV-19/USA/PA-VSP3180/2021	OK246731	Yes
VSP3181	B.1.1.7	hCoV-19/USA/PA-VSP3181/2021	OK246732	Yes
VSP3184	B.1.1.7	hCoV-19/USA/PA-VSP3184/2021	OK246735	Yes
VSP3187	B.1.1.7	hCoV-19/USA/PA-VSP3187/2021	OK246736	Yes
VSP3188	B.1.1.7	hCoV-19/USA/PA-VSP3188/2021	OK246737	Yes
VSP3189	B.1.1.7	hCoV-19/USA/PA-VSP3189/2021	OK246738	Yes
VSP3190	B.1.1.7	hCoV-19/USA/PA-VSP3190/2021	OK246739	Yes
VSP3193	B.1.1.7	hCoV-19/USA/PA-VSP3193/2021	OK246741	Yes
VSP3194	B.1.1.7	hCoV-19/USA/PA-VSP3194/2021	OK246742	Yes
VSP3195	B.1.1.7	hCoV-19/USA/PA-VSP3195/2021	OK246743	Yes
VSP3196	B.1.1.7	hCoV-19/USA/PA-VSP3196/2021	OK246744	Yes
VSP3199	B.1.1.7	hCoV-19/USA/PA-VSP3199/2021	OK246747	Yes
VSP3200	B.1.1.7	hCoV-19/USA/PA-VSP3200/2021	OK246748	Yes
VSP3201	B.1.1.7	hCoV-19/USA/PA-VSP3201/2021	OK246749	Yes
VSP3202	B.1.1.7	hCoV-19/USA/PA-VSP3202/2021	OK246750	Yes
VSP3203	B.1.1.7	hCoV-19/USA/PA-VSP3203/2021	OK246751	Yes
VSP3204	B.1.1.7	hCoV-19/USA/PA-VSP3204/2021	OK246752	Yes
VSP3205	B.1.1.7	hCoV-19/USA/PA-VSP3205/2021	OK246753	Yes
VSP3206	B.1.1.7	hCoV-19/USA/PA-VSP3206/2021	OK246754	Yes
VSP3207	B.1.1.7	hCoV-19/USA/PA-VSP3207/2021	OK246755	Yes
VSP3209	B.1.1.7	hCoV-19/USA/PA-VSP3209/2021	OK246757	Yes
VSP3210	B.1.1.7	hCoV-19/USA/PA-VSP3210/2021	OK246758	Yes
VSP3212	B.1.1.7	hCoV-19/USA/PA-VSP3212/2021	OK246760	Yes
VSP3214	B.1.1.7	hCoV-19/USA/PA-VSP3214/2021	OK246761	Yes
VSP3215	B.1.1.7	hCoV-19/USA/PA-VSP3215/2021	OK246762	Yes
VSP3216	B.1.1.7	hCoV-19/USA/PA-VSP3216/2021	OK246763	Yes
VSP3218	B.1.1.7	hCoV-19/USA/PA-VSP3218/2021	OK246765	Yes
VSP3219	B.1.1.7	hCoV-19/USA/PA-VSP3219/2021		Yes
VSP3220	B.1.1.7	hCoV-19/USA/PA-VSP3220/2021	OK246766	Yes
VSP3327	B.1.1.7	hCoV-19/USA/PA-VSP3327/2021	OK246773	Yes
VSP3329	B.1.1.7	hCoV-19/USA/PA-VSP3329/2021	OK246775	Yes
VSP3330	B.1.1.7	hCoV-19/USA/PA-VSP3330/2021	OK246776	Yes
VSP3339	B.1.1.7	hCoV-19/USA/PA-VSP3339/2021	OK246782	Yes
VSP3340	B.1.1.7	hCoV-19/USA/PA-VSP3340/2021	OK246783	Yes
VSP3342	B.1.1.7	hCoV-19/USA/PA-VSP3342/2021	OK246785	Yes
VSP3344	B.1.1.7	hCoV-19/USA/PA-VSP3344/2021	OK246787	Yes
VSP3345	B.1.1.7	hCoV-19/USA/PA-VSP3345/2021	OK246788	Yes
VSP3346	B.1.1.7	hCoV-19/USA/PA-VSP3346/2021	OK246789	Yes
VSP3347	B.1.1.7	hCoV-19/USA/PA-VSP3347/2021	OK246790	Yes
VSP3351	B.1.1.7	hCoV-19/USA/PA-VSP3351/2021	OK246791	Yes
VSP3369	B.1.1.7	hCoV-19/USA/PA-VSP3369/2021	OK246799	Yes
VSP3370	B.1.1.7	hCoV-19/USA/PA-VSP3370/2021	OK246800	Yes
VSP3371	B.1.1.7	hCoV-19/USA/PA-VSP3371/2021	OK246801	Yes
VSP3374	B.1.1.7	hCoV-19/USA/PA-VSP3374/2021	OK246804	Yes
VSP3378	B.1.1.7	hCoV-19/USA/PA-VSP3378/2021	OK246806	Yes
VSP3380	B.1.1.7	hCoV-19/USA/PA-VSP3380/2021	OK246807	Yes
VSP3382	B.1.1.7	hCoV-19/USA/PA-VSP3382/2021	OK246809	Yes
VSP3387	B.1.1.7	hCoV-19/USA/PA-VSP3387/2021	OK246813	Yes
VSP3388	B.1.1.7	hCoV-19/USA/PA-VSP3388/2021	OK246814	Yes
VSP3395	B.1.1.7	hCoV-19/USA/PA-VSP3395/2021	OK246818	Yes
VSP3396	B.1.1.7	hCoV-19/USA/PA-VSP3396/2021		Yes
VSP3397	B.1.1.7	hCoV-19/USA/PA-VSP3397/2021	OK246819	Yes
VSP3398	B.1.1.7	hCoV-19/USA/PA-VSP3398/2021	OK246820	Yes
VSP3400	B.1.1.7	hCoV-19/USA/PA-VSP3400/2021	OK246822	Yes
VSP3402	B.1.1.7	hCoV-19/USA/PA-VSP3402/2021	OK246823	Yes
VSP3403	B.1.1.7	hCoV-19/USA/PA-VSP3403/2021	OK246824	Yes
VSP3404	B.1.1.7	hCoV-19/USA/PA-VSP3404/2021	OK246825	Yes
VSP3409	B.1.1.7	hCoV-19/USA/PA-VSP3409/2021	OK246829	Yes
VSP3411	B.1.1.7	hCoV-19/USA/PA-VSP3411/2021	OK246831	Yes
VSP3412	B.1.1.7	hCoV-19/USA/PA-VSP3412/2021	OK246832	Yes
VSP3413	B.1.1.7	hCoV-19/USA/PA-VSP3413/2021	OK246833	Yes
VSP3414	B.1.1.7	hCoV-19/USA/PA-VSP3414/2021	OK246834	Yes
VSP3415	B.1.1.7	hCoV-19/USA/PA-VSP3415/2021	OK246835	Yes
VSP3416	B.1.1.7	hCoV-19/USA/PA-VSP3416/2021	OK246836	Yes
VSP3420	B.1.1.7	hCoV-19/USA/PA-VSP3420/2021	OK246837	Yes
VSP3423	B.1.1.7	hCoV-19/USA/PA-VSP3423/2021	OK246839	Yes
VSP3425	B.1.1.7	hCoV-19/USA/PA-VSP3425/2021	OK246841	Yes
VSP3426	B.1.1.7	hCoV-19/USA/PA-VSP3426/2021	OK246842	Yes
VSP3427	B.1.1.7	hCoV-19/USA/PA-VSP3427/2021	OK246843	Yes
VSP3428	B.1.1.7	hCoV-19/USA/PA-VSP3428/2021	OK246844	Yes
VSP3429	B.1.1.7	hCoV-19/USA/PA-VSP3429/2021	OK246845	Yes
VSP5001	B.1.1.7	hCoV-19/USA/PA-VSP5001/2021	OK246847	Yes
VSP5003	B.1.1.7	hCoV-19/USA/PA-VSP5003/2021	OK246849	Yes
VSP5006	B.1.1.7	hCoV-19/USA/PA-VSP5006/2021	OK246851	Yes
VSP5008	B.1.1.7	hCoV-19/USA/PA-VSP5008/2021	OK246853	Yes
VSP5012	B.1.1.7	hCoV-19/USA/NJ-VSP5012/2021	OK246856	Yes
VSP5014	B.1.1.7	hCoV-19/USA/PA-VSP5014/2021	OK246858	Yes
VSP5016	B.1.1.7	hCoV-19/USA/PA-VSP5016/2021	OK246860	Yes
VSP5020	B.1.1.7	hCoV-19/USA/PA-VSP5020/2021	OK246863	Yes
VSP5021	B.1.1.7	hCoV-19/USA/PA-VSP5021/2021	OK246864	Yes
VSP5022	B.1.1.7	hCoV-19/USA/PA-VSP5022/2021	OK246865	Yes
VSP5023	B.1.1.7	hCoV-19/USA/PA-VSP5023/2021	OK246866	Yes
VSP5024	B.1.1.7	hCoV-19/USA/PA-VSP5024/2021	OK246867	Yes
VSP5028	B.1.1.7	hCoV-19/USA/PA-VSP5028/2021	OK246869	Yes
VSP5030	B.1.1.7	hCoV-19/USA/PA-VSP5030/2021	OK246871	Yes
VSP5032	B.1.1.7	hCoV-19/USA/PA-VSP5032/2021	OK246872	Yes
VSP5033	B.1.1.7	hCoV-19/USA/PA-VSP5033/2021	OK246873	Yes
VSP5034	B.1.1.7	hCoV-19/USA/PA-VSP5034/2021	OK246874	Yes
VSP5035	B.1.1.7	hCoV-19/USA/PA-VSP5035/2021	OK246875	Yes
VSP5037	B.1.1.7	hCoV-19/USA/PA-VSP5037/2021	OK246877	Yes
VSP5038	B.1.1.7	hCoV-19/USA/PA-VSP5038/2021	OK246878	Yes
VSP5040	B.1.1.7	hCoV-19/USA/PA-VSP5040/2021	OK246880	Yes
VSP5042	B.1.1.7	hCoV-19/USA/PA-VSP5042/2021	OK246882	Yes
VSP5043	B.1.1.7	hCoV-19/USA/PA-VSP5043/2021	OK246883	Yes
VSP5044	B.1.1.7	hCoV-19/USA/PA-VSP5044/2021		Yes
VSP5046	B.1.1.7	hCoV-19/USA/PA-VSP5046/2021	OK246885	Yes
VSP5047	B.1.1.7	hCoV-19/USA/PA-VSP5047/2021	OK246886	Yes
VSP5049	B.1.1.7	hCoV-19/USA/PA-VSP5049/2021	OK246888	Yes
VSP5050	B.1.1.7	hCoV-19/USA/PA-VSP5050/2021	OK246889	Yes
VSP5051	B.1.1.7	hCoV-19/USA/PA-VSP5051/2021	OK246890	Yes
VSP5054	B.1.1.7	hCoV-19/USA/PA-VSP5054/2021	OK246893	Yes
VSP5055	B.1.1.7	hCoV-19/USA/PA-VSP5055/2021	OK246894	Yes
VSP5056	B.1.1.7	hCoV-19/USA/PA-VSP5056/2021	OK246895	Yes
VSP5059	B.1.1.7	hCoV-19/USA/PA-VSP5059/2021	OK246896	Yes
VSP5060	B.1.1.7	hCoV-19/USA/PA-VSP5060/2021	OK246897	Yes
VSP5061	B.1.1.7	hCoV-19/USA/PA-VSP5061/2021	OK246898	Yes
VSP5063	B.1.1.7	hCoV-19/USA/PA-VSP5063/2021	OK246900	Yes
VSP5068	B.1.1.7	hCoV-19/USA/PA-VSP5068/2021	OK246904	Yes
VSP5070	B.1.1.7	hCoV-19/USA/PA-VSP5070/2021	OK246906	Yes
VSP5073	B.1.1.7	hCoV-19/USA/PA-VSP5073/2021	OK246908	Yes
VSP5079	B.1.1.7	hCoV-19/USA/PA-VSP5079/2021	OK246909	Yes
VSP5082	B.1.1.7	hCoV-19/USA/PA-VSP5082/2021	OK246912	Yes
VSP5088	B.1.1.7	hCoV-19/USA/NJ-VSP5088/2021	OK246917	Yes
VSP5089	B.1.1.7	hCoV-19/USA/NJ-VSP5089/2021	OK246918	Yes
VSP5090	B.1.1.7	hCoV-19/USA/PA-VSP5090/2021	OK246919	Yes
VSP5092	B.1.1.7	hCoV-19/USA/PA-VSP5092/2021	OK246921	Yes
VSP5093	B.1.1.7	hCoV-19/USA/PA-VSP5093/2021	OK246922	Yes
VSP5094	B.1.1.7	hCoV-19/USA/PA-VSP5094/2021	OK246923	Yes
VSP5095	B.1.1.7	hCoV-19/USA/PA-VSP5095/2021	OK246924	Yes
VSP5096	B.1.1.7	hCoV-19/USA/PA-VSP5096/2021	OK246925	Yes
VSP5097	B.1.1.7	hCoV-19/USA/PA-VSP5097/2021	OK246926	Yes
VSP5101	B.1.1.7	hCoV-19/USA/PA-VSP5101/2021	OK246930	Yes
VSP5102	B.1.1.7	hCoV-19/USA/PA-VSP5102/2021	OK246931	Yes
VSP5103	B.1.1.7	hCoV-19/USA/PA-VSP5103/2021	OK246932	Yes
VSP5104	B.1.1.7	hCoV-19/USA/PA-VSP5104/2021	OK246933	Yes
VSP5105	B.1.1.7	hCoV-19/USA/PA-VSP5105/2021	OK246934	Yes
VSP5107	B.1.1.7	hCoV-19/USA/PA-VSP5107/2021	OK246935	Yes
VSP5110	B.1.1.7	hCoV-19/USA/PA-VSP5110/2021	OK246936	Yes
VSP5112	B.1.1.7	hCoV-19/USA/PA-VSP5112/2021	OK246937	Yes
VSP5113	B.1.1.7	hCoV-19/USA/PA-VSP5113/2021	OK246938	Yes
VSP5118	B.1.1.7	hCoV-19/USA/PA-VSP5118/2021	OK246941	Yes
VSP5119	B.1.1.7	hCoV-19/USA/PA-VSP5119/2021	OK246942	Yes
VSP5123	B.1.1.7	hCoV-19/USA/PA-VSP5123/2021	OK246946	Yes
VSP5124	B.1.1.7	hCoV-19/USA/PA-VSP5124/2021	OK246947	Yes
VSP5126	B.1.1.7	hCoV-19/USA/PA-VSP5126/2021	OK246949	Yes
VSP5128	B.1.1.7	hCoV-19/USA/PA-VSP5128/2021	OK246951	Yes
VSP5129	B.1.1.7	hCoV-19/USA/PA-VSP5129/2021	OK246952	Yes
VSP5131	B.1.1.7	hCoV-19/USA/PA-VSP5131/2021	OK246954	Yes
VSP5132	B.1.1.7	hCoV-19/USA/PA-VSP5132/2021	OK246955	Yes
VSP5133	B.1.1.7	hCoV-19/USA/PA-VSP5133/2021	OK246956	Yes
VSP5138	B.1.1.7	hCoV-19/USA/PA-VSP5138/2021	OK246960	Yes
VSP5140	B.1.1.7	hCoV-19/USA/PA-VSP5140/2021	OK246962	Yes
VSP5151	B.1.1.7	hCoV-19/USA/NJ-VSP5151/2021	OK246967	Yes
VSP5154	B.1.1.7	hCoV-19/USA/PA-VSP5154/2021	OK246968	Yes
VSP5155	B.1.1.7	hCoV-19/USA/PA-VSP5155/2021	OK246969	Yes
VSP5156	B.1.1.7	hCoV-19/USA/PA-VSP5156/2021	OK246970	Yes
VSP5158	B.1.1.7	hCoV-19/USA/PA-VSP5158/2021	OK246972	Yes
VSP5159	B.1.1.7	hCoV-19/USA/PA-VSP5159/2021	OK246973	Yes
VSP5160	B.1.1.7	hCoV-19/USA/PA-VSP5160/2021	OK246974	Yes
VSP5167	B.1.1.7	hCoV-19/USA/PA-VSP5167/2021	OK246980	Yes
VSP5176	B.1.1.7	hCoV-19/USA/PA-VSP5176/2021	OK246986	Yes
VSP5178	B.1.1.7	hCoV-19/USA/PA-VSP5178/2021	OK246987	Yes
VSP5184	B.1.1.7	hCoV-19/USA/PA-VSP5184/2021	OK246990	Yes
VSP5194	B.1.1.7	hCoV-19/USA/PA-VSP5194/2021	OK246998	Yes
VSP5229	B.1.1.7	hCoV-19/USA/PA-VSP5229/2021	OK247017	Yes
VSP7148	B.1.1.7	hCoV-19/USA/PA-VSP7148/2021	OM241203	Yes
VSP7726	B.1.1.7	hCoV-19/USA/PA-VSP7726/2021	OM241300	Yes
VSP8012	B.1.1.7	hCoV-19/USA/S10-ILLM/2021		Yes
VSP8017	B.1.1.7	hCoV-19/USA/S15-ILLM/2021		Yes
VSP8018	B.1.1.7	hCoV-19/USA/S16-ILLM/2021		Yes
VSP8019	B.1.1.7	hCoV-19/USA/S17-ILLM/2021		Yes
VSP8020	B.1.1.7	hCoV-19/USA/S18-ILLM/2021		Yes
VSP8022	B.1.1.7	hCoV-19/USA/S20-ILLM/2021		Yes
VSP8030	B.1.1.7	hCoV-19/USA/NJ-S30-ILLM/2021		Yes
VSP8034	B.1.1.7	hCoV-19/USA/NJ-S34-ILLM/2021		Yes
VSP8044	B.1.1.7	hCoV-19/USA/NJ-S44-ILLM/2021		Yes
VSP8047	B.1.1.7	hCoV-19/USA/NJ-S47-ILLM/2021		Yes
VSP8048	B.1.1.7	hCoV-19/USA/NJ-S48-ILLM/2021		Yes
VSP8052	B.1.1.7	hCoV-19/USA/PA-Jefferson_20210601_COVIDSeq2_S01/2021		Yes
VSP8053	B.1.1.7	hCoV-19/USA/PA-Jefferson_20210601_COVIDSeq2_S02/2021		Yes
VSP8054	B.1.1.7	hCoV-19/USA/PA-Jefferson_20210601_COVIDSeq2_S03/2021		Yes
VSP8055	B.1.1.7	hCoV-19/USA/PA-Jefferson_20210601_COVIDSeq2_S04/2021		Yes
VSP8057	B.1.1.7	hCoV-19/USA/PA-Jefferson_20210601_COVIDSeq2_S06/2021		Yes
VSP8058	B.1.1.7	hCoV-19/USA/PA-Jefferson_20210601_COVIDSeq2_S07/2021		Yes
VSP8059	B.1.1.7	hCoV-19/USA/PA-Jefferson_20210601_COVIDSeq2_S08/2021		Yes
VSP8060	B.1.1.7	hCoV-19/USA/PA-Jefferson_20210601_COVIDSeq2_S09/2021		Yes
VSP8061	B.1.1.7	hCoV-19/USA/PA-Jefferson_20210601_COVIDSeq2_S10/2021		Yes
VSP8062	B.1.1.7	hCoV-19/USA/PA-Jefferson_20210601_COVIDSeq2_S11/2021		Yes
VSP8063	B.1.1.7	hCoV-19/USA/PA-Jefferson_20210601_COVIDSeq2_S12/2021		Yes
VSP8064	B.1.1.7	hCoV-19/USA/PA-Jefferson_20210601_COVIDSeq2_S13/2021		Yes
VSP8065	B.1.1.7	hCoV-19/USA/PA-Jefferson_20210601_COVIDSeq2_S15/2021		Yes
VSP8066	B.1.1.7	hCoV-19/USA/PA-Jefferson_20210601_COVIDSeq2_S16/2021		Yes
VSP8067	B.1.1.7	hCoV-19/USA/PA-Jefferson_20210601_COVIDSeq2_S17/2021		Yes
VSP8068	B.1.1.7	hCoV-19/USA/PA-Jefferson_20210601_COVIDSeq2_S18/2021		Yes
VSP8069	B.1.1.7	hCoV-19/USA/PA-Jefferson_20210601_COVIDSeq2_S19/2021		Yes
VSP8070	B.1.1.7	hCoV-19/USA/PA-Jefferson_20210601_COVIDSeq2_S20/2021		Yes
VSP8072	B.1.1.7	hCoV-19/USA/PA-Jefferson_20210601_COVIDSeq2_S22/2021		Yes
VSP8074	B.1.1.7	hCoV-19/USA/PA-Jefferson_20210601_COVIDSeq2_S24/2021		Yes
VSP8075	B.1.1.7	hCoV-19/USA/PA-Jefferson_20210601_COVIDSeq2_S25/2021		Yes
VSP8077	B.1.1.7	hCoV-19/USA/PA-Jefferson_20210601_COVIDSeq2_S28/2021		Yes
VSP8078	B.1.1.7	hCoV-19/USA/PA-Jefferson_20210601_COVIDSeq2_S29/2021		Yes
VSP8079	B.1.1.7	hCoV-19/USA/PA-Jefferson_20210601_COVIDSeq2_S30/2021		Yes
VSP8081	B.1.1.7	hCoV-19/USA/PA-Jefferson_20210601_COVIDSeq2_S32/2021		Yes
VSP8082	B.1.1.7	hCoV-19/USA/PA-Jefferson_20210601_COVIDSeq2_S33/2021		Yes
VSP8083	B.1.1.7	hCoV-19/USA/PA-Jefferson_20210601_COVIDSeq2_S34/2021		Yes
VSP8084	B.1.1.7	hCoV-19/USA/PA-Jefferson_20210601_COVIDSeq2_S35/2021		Yes
VSP8086	B.1.1.7	hCoV-19/USA/PA-Jefferson_20210601_COVIDSeq2_S38/2021		Yes
VSP8088	B.1.1.7	hCoV-19/USA/PA-Jefferson_20210601_COVIDSeq2_S40/2021		Yes
VSP8089	B.1.1.7	hCoV-19/USA/PA-Jefferson_20210601_COVIDSeq2_S41/2021		Yes
VSP8092	B.1.1.7	hCoV-19/USA/PA-Jefferson_20210601_COVIDSeq2_S44/2021		Yes
VSP8094	B.1.1.7	hCoV-19/USA/PA-Jefferson_20210601_COVIDSeq2_S46/2021		Yes
VSP8095	B.1.1.7	hCoV-19/USA/PA-Jefferson_20210605_COVIDSeq3_S01/2021		Yes
VSP8096	B.1.1.7	hCoV-19/USA/PA-Jefferson_20210605_COVIDSeq3_S02/2021		Yes
VSP8097	B.1.1.7	hCoV-19/USA/PA-Jefferson_20210605_COVIDSeq3_S03/2021		Yes
VSP8099	B.1.1.7	hCoV-19/USA/PA-Jefferson_20210605_COVIDSeq3_S05/2021		Yes
VSP8100	B.1.1.7	hCoV-19/USA/PA-Jefferson_20210605_COVIDSeq3_S06/2021		Yes
VSP8101	B.1.1.7	hCoV-19/USA/PA-Jefferson_20210605_COVIDSeq3_S07/2021		Yes
VSP8102	B.1.1.7	hCoV-19/USA/PA-Jefferson_20210605_COVIDSeq3_S08/2021		Yes
VSP8103	B.1.1.7	hCoV-19/USA/PA-Jefferson_20210605_COVIDSeq3_S09/2021		Yes
VSP8105	B.1.1.7	hCoV-19/USA/PA-Jefferson_20210605_COVIDSeq3_S11/2021		Yes
VSP8106	B.1.1.7	hCoV-19/USA/PA-Jefferson_20210605_COVIDSeq3_S12/2021		Yes
VSP8108	B.1.1.7	hCoV-19/USA/PA-Jefferson_20210605_COVIDSeq3_S14/2021		Yes
VSP8109	B.1.1.7	hCoV-19/USA/PA-Jefferson_20210605_COVIDSeq3_S15/2021		Yes
VSP8110	B.1.1.7	hCoV-19/USA/PA-Jefferson_20210605_COVIDSeq3_S16/2021		Yes
VSP8111	B.1.1.7	hCoV-19/USA/PA-Jefferson_20210605_COVIDSeq3_S17/2021		Yes
VSP8112	B.1.1.7	hCoV-19/USA/PA-Jefferson_20210605_COVIDSeq3_S18/2021		Yes
VSP8114	B.1.1.7	hCoV-19/USA/PA-Jefferson_20210605_COVIDSeq3_S20/2021		Yes
VSP8115	B.1.1.7	hCoV-19/USA/PA-Jefferson_20210605_COVIDSeq3_S21/2021		Yes
VSP8116	B.1.1.7	hCoV-19/USA/PA-Jefferson_20210605_COVIDSeq3_S22/2021		Yes
VSP8117	B.1.1.7	hCoV-19/USA/PA-Jefferson_20210605_COVIDSeq3_S23/2021		Yes
VSP8118	B.1.1.7	hCoV-19/USA/PA-Jefferson_20210605_COVIDSeq3_S24/2021		Yes
VSP8120	B.1.1.7	hCoV-19/USA/PA-Jefferson_20210605_COVIDSeq3_S26/2021		Yes
VSP8121	B.1.1.7	hCoV-19/USA/PA-Jefferson_20210605_COVIDSeq3_S27/2021		Yes
VSP8122	B.1.1.7	hCoV-19/USA/PA-Jefferson_20210605_COVIDSeq3_S28/2021		Yes
VSP8123	B.1.1.7	hCoV-19/USA/PA-Jefferson_20210605_COVIDSeq3_S29/2021		Yes
VSP8124	B.1.1.7	hCoV-19/USA/PA-Jefferson_20210605_COVIDSeq3_S30/2021		Yes
VSP8125	B.1.1.7	hCoV-19/USA/PA-Jefferson_20210605_COVIDSeq3_S31/2021		Yes
VSP8126	B.1.1.7	hCoV-19/USA/PA-Jefferson_20210605_COVIDSeq3_S32/2021		Yes
VSP8127	B.1.1.7	hCoV-19/USA/PA-Jefferson_20210605_COVIDSeq3_S33/2021		Yes
VSP8128	B.1.1.7	hCoV-19/USA/PA-Jefferson_20210605_COVIDSeq3_S34/2021		Yes
VSP8129	B.1.1.7	hCoV-19/USA/PA-Jefferson_20210605_COVIDSeq3_S35/2021		Yes
VSP8130	B.1.1.7	hCoV-19/USA/PA-Jefferson_20210605_COVIDSeq3_S36/2021		Yes
VSP8131	B.1.1.7	hCoV-19/USA/PA-Jefferson_20210605_COVIDSeq3_S37/2021		Yes
VSP8135	B.1.1.7	hCoV-19/USA/PA-Jefferson_20210605_COVIDSeq3_S41/2021		Yes
VSP8136	B.1.1.7	hCoV-19/USA/PA-Jefferson_20210605_COVIDSeq3_S42/2021		Yes
VSP8137	B.1.1.7	hCoV-19/USA/PA-Jefferson_20210605_COVIDSeq3_S43/2021		Yes
VSP8138	B.1.1.7	hCoV-19/USA/PA-Jefferson_20210605_COVIDSeq3_S44/2021		Yes
VSP8141	B.1.1.7	hCoV-19/USA/PA-Jefferson_20210614_COVIDSeq10_S01/2021		Yes
VSP8142	B.1.1.7	hCoV-19/USA/PA-Jefferson_20210614_COVIDSeq10_S02/2021		Yes
VSP8144	B.1.1.7	hCoV-19/USA/PA-Jefferson_20210614_COVIDSeq10_S04/2021		Yes
VSP8147	B.1.1.7	hCoV-19/USA/PA-Jefferson_20210614_COVIDSeq10_S07/2021		Yes
VSP8148	B.1.1.7	hCoV-19/USA/PA-Jefferson_20210614_COVIDSeq10_S08/2021		Yes
VSP8149	B.1.1.7	hCoV-19/USA/PA-Jefferson_20210614_COVIDSeq10_S09/2021		Yes
VSP8150	B.1.1.7	hCoV-19/USA/PA-Jefferson_20210614_COVIDSeq10_S10/2021		Yes
VSP8151	B.1.1.7	hCoV-19/USA/PA-Jefferson_20210614_COVIDSeq10_S11/2021		Yes
VSP8152	B.1.1.7	hCoV-19/USA/PA-Jefferson_20210614_COVIDSeq10_S12/2021		Yes
VSP8153	B.1.1.7	hCoV-19/USA/PA-Jefferson_20210614_COVIDSeq10_S13/2021		Yes
VSP8154	B.1.1.7	hCoV-19/USA/PA-Jefferson_20210614_COVIDSeq10_S14/2021		Yes
VSP8155	B.1.1.7	hCoV-19/USA/PA-Jefferson_20210614_COVIDSeq10_S15/2021		Yes
VSP8156	B.1.1.7	hCoV-19/USA/PA-Jefferson_20210614_COVIDSeq10_S16/2021		Yes
VSP8159	B.1.1.7	hCoV-19/USA/PA-Jefferson_20210614_COVIDSeq10_S19/2021		Yes
VSP8161	B.1.1.7	hCoV-19/USA/PA-Jefferson_20210614_COVIDSeq10_S21/2021		Yes
VSP8163	B.1.1.7	hCoV-19/USA/PA-Jefferson_20210614_COVIDSeq10_S23/2021		Yes
VSP8164	B.1.1.7	hCoV-19/USA/PA-Jefferson_20210614_COVIDSeq10_S24/2021		Yes
VSP8165	B.1.1.7	hCoV-19/USA/PA-Jefferson_20210614_COVIDSeq10_S25/2021		Yes
VSP8166	B.1.1.7	hCoV-19/USA/PA-Jefferson_20210614_COVIDSeq10_S26/2021		Yes
VSP8167	B.1.1.7	hCoV-19/USA/PA-Jefferson_20210614_COVIDSeq10_S27/2021		Yes
VSP8168	B.1.1.7	hCoV-19/USA/PA-Jefferson_20210614_COVIDSeq10_S28/2021		Yes
VSP8169	B.1.1.7	hCoV-19/USA/PA-Jefferson_20210614_COVIDSeq10_S29/2021		Yes
VSP8171	B.1.1.7	hCoV-19/USA/PA-Jefferson_20210614_COVIDSeq10_S31/2021		Yes
VSP8177	B.1.1.7	hCoV-19/USA/PA-Jefferson_20210614_COVIDSeq10_S37/2021		Yes
VSP8180	B.1.1.7	hCoV-19/USA/PA-Jefferson_20210614_COVIDSeq10_S40/2021		Yes
VSP8185	B.1.1.7	hCoV-19/USA/PA-Jefferson_20210614_COVIDSeq10_S45/2021		Yes
VSP8186	B.1.1.7	hCoV-19/USA/PA-Jefferson_20210614_COVIDSeq10_S46/2021		Yes
VSP8187	B.1.1.7	hCoV-19/USA/PA-Jefferson_20210621_COVIDSeq11_S01/2021		Yes
VSP8188	B.1.1.7	hCoV-19/USA/PA-Jefferson_20210621_COVIDSeq11_S02/2021		Yes
VSP8189	B.1.1.7	hCoV-19/USA/PA-Jefferson_20210621_COVIDSeq11_S03/2021		Yes
VSP8190	B.1.1.7	hCoV-19/USA/PA-Jefferson_20210621_COVIDSeq11_S04/2021		Yes
VSP8191	B.1.1.7	hCoV-19/USA/PA-Jefferson_20210621_COVIDSeq11_S05/2021		Yes
VSP8192	B.1.1.7	hCoV-19/USA/PA-Jefferson_20210621_COVIDSeq11_S06/2021		Yes
VSP8193	B.1.1.7	hCoV-19/USA/PA-Jefferson_20210621_COVIDSeq11_S07/2021		Yes
VSP8194	B.1.1.7	hCoV-19/USA/PA-Jefferson_20210621_COVIDSeq11_S08/2021		Yes
VSP8195	B.1.1.7	hCoV-19/USA/PA-Jefferson_20210621_COVIDSeq11_S09/2021		Yes
VSP8196	B.1.1.7	hCoV-19/USA/PA-Jefferson_20210621_COVIDSeq11_S10/2021		Yes
VSP8197	B.1.1.7	hCoV-19/USA/PA-Jefferson_20210621_COVIDSeq11_S11/2021		Yes
VSP8199	B.1.1.7	hCoV-19/USA/PA-Jefferson_20210621_COVIDSeq11_S13/2021		Yes
VSP8202	B.1.1.7	hCoV-19/USA/PA-Jefferson_20210621_COVIDSeq11_S16/2021		Yes
VSP8203	B.1.1.7	hCoV-19/USA/PA-Jefferson_20210621_COVIDSeq11_S17/2021		Yes
VSP8204	B.1.1.7	hCoV-19/USA/PA-Jefferson_20210621_COVIDSeq11_S18/2021		Yes
VSP8205	B.1.1.7	hCoV-19/USA/PA-Jefferson_20210621_COVIDSeq11_S19/2021		Yes
VSP8206	B.1.1.7	hCoV-19/USA/PA-Jefferson_20210621_COVIDSeq11_S20/2021		Yes
VSP8207	B.1.1.7	hCoV-19/USA/PA-Jefferson_20210621_COVIDSeq11_S21/2021		Yes
VSP8208	B.1.1.7	hCoV-19/USA/PA-Jefferson_20210621_COVIDSeq11_S22/2021		Yes
VSP8209	B.1.1.7	hCoV-19/USA/PA-Jefferson_20210621_COVIDSeq11_S24/2021		Yes
VSP8210	B.1.1.7	hCoV-19/USA/PA-Jefferson_20210621_COVIDSeq11_S25/2021		Yes
VSP8211	B.1.1.7	hCoV-19/USA/PA-Jefferson_20210621_COVIDSeq11_S26/2021		Yes
VSP8213	B.1.1.7	hCoV-19/USA/PA-Jefferson_20210621_COVIDSeq11_S28/2021		Yes
VSP8214	B.1.1.7	hCoV-19/USA/PA-Jefferson_20210621_COVIDSeq11_S29/2021		Yes
VSP8215	B.1.1.7	hCoV-19/USA/PA-Jefferson_20210621_COVIDSeq11_S30/2021		Yes
VSP8217	B.1.1.7	hCoV-19/USA/PA-Jefferson_20210621_COVIDSeq11_S32/2021		Yes
VSP8218	B.1.1.7	hCoV-19/USA/PA-Jefferson_20210621_COVIDSeq11_S33/2021		Yes
VSP8219	B.1.1.7	hCoV-19/USA/PA-Jefferson_20210621_COVIDSeq11_S34/2021		Yes
VSP8220	B.1.1.7	hCoV-19/USA/PA-Jefferson_20210621_COVIDSeq11_S35/2021		Yes
VSP8221	B.1.1.7	hCoV-19/USA/PA-Jefferson_20210621_COVIDSeq11_S36/2021		Yes
VSP8222	B.1.1.7	hCoV-19/USA/PA-Jefferson_20210621_COVIDSeq11_S37/2021		Yes
VSP8223	B.1.1.7	hCoV-19/USA/PA-Jefferson_20210621_COVIDSeq11_S38/2021		Yes
VSP8224	B.1.1.7	hCoV-19/USA/PA-Jefferson_20210621_COVIDSeq11_S39/2021		Yes
VSP8225	B.1.1.7	hCoV-19/USA/PA-Jefferson_20210621_COVIDSeq11_S40/2021		Yes
VSP8226	B.1.1.7	hCoV-19/USA/PA-Jefferson_20210621_COVIDSeq11_S41/2021		Yes
VSP8227	B.1.1.7	hCoV-19/USA/PA-Jefferson_20210621_COVIDSeq11_S42/2021		Yes
VSP8229	B.1.1.7	hCoV-19/USA/PA-Jefferson_20210621_COVIDSeq11_S44/2021		Yes
VSP8230	B.1.1.7	hCoV-19/USA/PA-Jefferson_20210621_COVIDSeq11_S45/2021		Yes
VSP8233	B.1.1.7	hCoV-19/USA/PA-Jefferson_20210627_COVIDSeq12_S02/2021		Yes
VSP8235	B.1.1.7	hCoV-19/USA/PA-Jefferson_20210627_COVIDSeq12_S04/2021		Yes
VSP8236	B.1.1.7	hCoV-19/USA/PA-Jefferson_20210627_COVIDSeq12_S05/2021		Yes
VSP8237	B.1.1.7	hCoV-19/USA/PA-Jefferson_20210627_COVIDSeq12_S06/2021		Yes
VSP8238	B.1.1.7	hCoV-19/USA/PA-Jefferson_20210627_COVIDSeq12_S07/2021		Yes
VSP8239	B.1.1.7	hCoV-19/USA/PA-Jefferson_20210627_COVIDSeq12_S08/2021		Yes
VSP8240	B.1.1.7	hCoV-19/USA/PA-Jefferson_20210627_COVIDSeq12_S09/2021		Yes
VSP8244	B.1.1.7	hCoV-19/USA/PA-Jefferson_20210627_COVIDSeq12_S13/2021		Yes
VSP8245	B.1.1.7	hCoV-19/USA/PA-Jefferson_20210627_COVIDSeq12_S14/2021		Yes
VSP8246	B.1.1.7	hCoV-19/USA/PA-Jefferson_20210627_COVIDSeq12_S15/2021		Yes
VSP8248	B.1.1.7	hCoV-19/USA/PA-Jefferson_20210627_COVIDSeq12_S17/2021		Yes
VSP8249	B.1.1.7	hCoV-19/USA/PA-Jefferson_20210627_COVIDSeq12_S18/2021		Yes
VSP8251	B.1.1.7	hCoV-19/USA/PA-Jefferson_20210627_COVIDSeq12_S20/2021		Yes
VSP8253	B.1.1.7	hCoV-19/USA/PA-Jefferson_20210627_COVIDSeq12_S22/2021		Yes
VSP8254	B.1.1.7	hCoV-19/USA/PA-Jefferson_20210627_COVIDSeq12_S23/2021		Yes
VSP8255	B.1.1.7	hCoV-19/USA/PA-Jefferson_20210627_COVIDSeq12_S24/2021		Yes
VSP8256	B.1.1.7	hCoV-19/USA/PA-Jefferson_20210627_COVIDSeq12_S25/2021		Yes
VSP8258	B.1.1.7	hCoV-19/USA/PA-Jefferson_20210627_COVIDSeq12_S27/2021		Yes
VSP8260	B.1.1.7	hCOV-19/USA/PA-Jefferson_20210727_COVIDSeq13_01/2021		Yes
VSP8262	B.1.1.7	hCOV-19/USA/PA-Jefferson_20210727_COVIDSeq13_03/2021		Yes
VSP8267	B.1.1.7	hCOV-19/USA/PA-Jefferson_20210727_COVIDSeq13_08/2021		Yes
VSP8278	B.1.1.7	hCOV-19/USA/PA-Jefferson_20210727_COVIDSeq13_19/2021		Yes
VSP8280	B.1.1.7	hCOV-19/USA/PA-Jefferson_20210727_COVIDSeq13_21/2021		Yes
VSP8413	B.1.1.7	hCOV-19/USA/PA-Jefferson_20210803_COVIDSeq14_39/2021		Yes
VSP8498	B.1.1.7	hCOV-19/USA/PA-Jefferson_20210816_COVIDSeq16_36/2021		Yes
VSP8517	B.1.1.7	hCOV-19/USA/PA-Jefferson_20210823_COVIDSeq17_09/2021		Yes
			OM570189.1	Yes
			MZ193077.1	Yes
			MZ192573.1	Yes
			OK217818.1	Yes
			MZ194588.1	Yes
			MZ192615.1	Yes
			MZ195251.1	Yes
			OK290069.1	Yes
			OK221070.1	Yes
			MZ214987.1	Yes
			MZ167685.1	Yes
			MZ100268.1	Yes
			MZ035667.1	Yes
			MW991017.1	Yes
			MW990548.1	Yes
			MW990546.1	Yes
			MZ296431.1	Yes
			MZ192650.1	Yes
			MZ349106.1	Yes
			MZ291398.1	Yes
			MZ280513.1	Yes
			MZ255471.1	Yes
			MZ255186.1	Yes
			MZ245194.1	Yes
			MZ214345.1	Yes
			MZ213656.1	Yes
			MZ192468.1	Yes
			MZ185775.1	Yes
			MZ085991.1	Yes
			MZ035139.1	Yes
			OM109620.1	Yes
			OL848847.1	Yes
			OK220048.1	Yes
			OK193248.1	Yes
			MZ319913.1	Yes
			MZ294239.1	Yes
			MZ284301.1	Yes
			MZ283134.1	Yes
			MZ281133.1	Yes
			MZ281126.1	Yes
			MZ271023.1	Yes
			MZ214143.1	Yes
			MZ194211.1	Yes
			MZ187433.1	Yes
			MZ185883.1	Yes
			MZ185882.1	Yes
			MZ185881.1	Yes
			MZ185546.1	Yes
			MZ166586.1	Yes
			MZ132283.1	Yes
			MZ085992.1	Yes
			MZ083875.1	Yes
			MZ083110.1	Yes
			MZ076364.1	Yes
			MZ059465.1	Yes
			MZ058210.1	Yes
			MZ025300.1	Yes
			MZ009852.1	Yes
			MZ007107.1	Yes
			MW990543.1	Yes
			MW932378.1	Yes
			MW907660.1	Yes
			MW877154.1	Yes
			MW869254.1	Yes
			MW869150.1	Yes
			MW840880.1	Yes
			OM245135.1	Yes
			OM245133.1	Yes
			MZ619626.1	Yes
			MZ168179.1	Yes
			OU097319.1	Yes
			OU008176.1	Yes
			OM245229.1	Yes
			OM245137.1	Yes
			OL461551.1	Yes
			OL461397.1	Yes
			OL369611.1	Yes
			OK194193.1	Yes
			OU084658.1	Yes
			OU084785.1	Yes
			OU084273.1	Yes
			OU082982.1	Yes
			OU074101.1	Yes
			OU073969.1	Yes
			OU072847.1	Yes
			MZ296644.1	Yes
			MZ290517.1	Yes
			MZ279692.1	Yes
			MZ271420.1	Yes
			MZ245249.1	Yes
			MZ244458.1	Yes
			MZ214019.1	Yes
			MZ211076.1	Yes
			MZ211073.1	Yes
			MZ188331.1	Yes
			MZ187691.1	Yes
			MZ185537.1	Yes
			MZ184828.1	Yes
			MZ167426.1	Yes
			MZ166875.1	Yes
			MZ153865.1	Yes
			OM570192.1	Yes
			MZ706166.1	Yes
			MZ032796.1	Yes
			MZ006605.1	Yes
			MZ001312.1	Yes
			MW929987.1	Yes
			ON652562.1	Yes
			OK399471.2	Yes
			OL706537.1	Yes
			OL706536.1	Yes
			OL706449.1	Yes
			OL369525.1	Yes
			OK547146.1	Yes
			OK399423.1	Yes
			OK399360.1	Yes
			OK342842.1	Yes
			OK342303.1	Yes
			OK342302.1	Yes
			OK341014.1	Yes
			OK252848.1	Yes
			OK246878.1	Yes
			OK246384.1	Yes
			OK234373.1	Yes
			OK233691.1	Yes
			OK194449.1	Yes
			OK193613.1	Yes
			OK191112.1	Yes
			OK183304.1	Yes
			OK122995.1	Yes
			OK017002.1	Yes
			MZ927536.1	Yes
			MZ747258.1	Yes
			MZ670096.1	Yes
			MZ620073.1	Yes
			MZ619805.1	Yes
			MZ619431.1	Yes
			MZ600026.1	Yes
			MZ592052.1	Yes
			MZ590660.1	Yes
			MZ579412.1	Yes
			MZ579127.1	Yes
			MZ500942.1	Yes
			MZ500765.1	Yes
			MZ500303.1	Yes
			MZ499768.1	Yes
			MZ498818.1	Yes
			MZ498765.1	Yes
			MZ498758.1	Yes
			MZ498693.1	Yes
			MZ498171.1	Yes
			MZ498170.1	Yes
			MZ487784.1	Yes
			MZ447815.1	Yes
			MZ432638.1	Yes
			MZ412456.1	Yes
			MZ412453.1	Yes
			MZ411749.1	Yes
			MZ411744.1	Yes
			MZ390857.1	Yes
			MZ372246.1	Yes
			MZ372181.1	Yes
			MZ372175.1	Yes
			MZ372135.1	Yes
			MZ372134.1	Yes
			MZ372077.1	Yes
			MZ371531.1	Yes
			MZ368256.1	Yes
			MZ368252.1	Yes
			MZ368195.1	Yes
			MZ360317.1	Yes
			MZ358621.1	Yes
			MZ353602.1	Yes
			MZ353599.1	Yes
			MZ342287.1	Yes
			MZ342286.1	Yes
			MZ321332.1	Yes
			MZ315935.1	Yes
			MZ315500.1	Yes
			MZ315481.1	Yes
			MZ307718.1	Yes
			MZ307504.1	Yes
			MZ307503.1	Yes
			MZ307451.1	Yes
			MZ307121.1	Yes
			MZ298009.1	Yes
			MZ288442.1	Yes
			MZ288254.1	Yes
			MZ283766.1	Yes
			MZ282724.1	Yes
			MZ282460.1	Yes
			MZ280897.1	Yes
			MZ280310.1	Yes
			MZ278274.1	Yes
			MZ271175.1	Yes
			MZ270315.1	Yes
			MZ256054.1	Yes
			MZ255996.1	Yes
			MZ255731.1	Yes
			MZ255826.1	Yes
			MZ254132.1	Yes
			MZ253155.1	Yes
VSP3484	AY.5	hCoV-19/USA/PA-VSP3484/2021	OM542172		Yes
VSP3486	AY.103	hCoV-19/USA/PA-VSP3486/2021	OM542173		Yes
VSP3566	AY.75	hCoV-19/USA/PA-VSP3566/2021	OM570130		Yes
VSP3567	AY.25	hCoV-19/USA/PA-VSP3567/2021	OM570131		Yes
VSP3572	AY.25	hCoV-19/USA/PA-VSP3572/2021	OM570132		Yes
VSP7070	AY.119	hCoV-19/USA/PA-VSP7070/2021	OM241175		Yes
VSP7072	AY.103	hCoV-19/USA/PA-VSP7072/2021	OM241176		Yes
VSP7073	AY.67	hCoV-19/USA/PA-VSP7073/2021	OM241177		Yes
VSP7075	AY.3	hCoV-19/USA/PA-VSP7075/2021	OM241178		Yes
VSP7076	B.1.617.2	hCoV-19/USA/NJ-VSP7076/2021	OM241179		Yes
VSP7080	AY.103	hCoV-19/USA/PA-VSP7080/2021	OM241180		Yes
VSP7081	AY.119	hCoV-19/USA/PA-VSP7081/2021	OM241181		Yes
VSP7082	AY.114	hCoV-19/USA/NJ-VSP7082/2021	OM241182		Yes
VSP7083	AY.3	hCoV-19/USA/PA-VSP7083/2021	OM241183		Yes
VSP7084	AY.25	hCoV-19/USA/PA-VSP7084/2021	OM241184		Yes
VSP7087	AY.4.2.1	hCoV-19/USA/PA-VSP7087/2021	OM241185		Yes
VSP7089	AY.25	hCoV-19/USA/PA-VSP7089/2021	OM241186		Yes
VSP7090	AY.119	hCoV-19/USA/PA-VSP7090/2021	OM241187		Yes
VSP7092	AY.25	hCoV-19/USA/PA-VSP7092/2021	OM241188		Yes
VSP7093	AY.44	hCoV-19/USA/PA-VSP7093/2021	OM241189		Yes
VSP7094	AY.25	hCoV-19/USA/NJ-VSP7094/2021	OM241190		Yes
VSP7095	B.1.617.2	hCoV-19/USA/PA-VSP7095/2021	OM241191		Yes
VSP7096	AY.44	hCoV-19/USA/PA-VSP7096/2021	OM241192		Yes
VSP7097	AY.26	hCoV-19/USA/PA-VSP7097/2021	OM241193		Yes
VSP7099	AY.44	hCoV-19/USA/PA-VSP7099/2021	OM241194		Yes
VSP7101	AY.103	hCoV-19/USA/PA-VSP7101/2021	OM241195		Yes
VSP7133	AY.44	hCoV-19/USA/PA-VSP7133/2021	OM241197		Yes
VSP7137	AY.44	hCoV-19/USA/PA-VSP7137/2021	OM241198		Yes
VSP7139	AY.3	hCoV-19/USA/PA-VSP7139/2021	OM241199		Yes
VSP7140	AY.25	hCoV-19/USA/PA-VSP7140/2021	OM570163		Yes
VSP7141	AY.103	hCoV-19/USA/PA-VSP7141/2021	OM241200		Yes
VSP7142	AY.25	hCoV-19/USA/PA-VSP7142/2021	OM241201		Yes
VSP7144	AY.103	hCoV-19/USA/PA-VSP7144/2021	OM570164		Yes
VSP7145	AY.5	hCoV-19/USA/PA-VSP7145/2021	OM570165		Yes
VSP7146	AY.5	hCoV-19/USA/PA-VSP7146/2021	OM241202		Yes
VSP7147	AY.103	hCoV-19/USA/PA-VSP7147/2021	OM570166		Yes
VSP7149	AY.122.1	hCoV-19/USA/PA-VSP7149/2021	OM241204		Yes
VSP7150	AY.103	hCoV-19/USA/PA-VSP7150/2021	OM241205		Yes
VSP7151	AY.75	hCoV-19/USA/PA-VSP7151/2021	OL673346		Yes
VSP7152	AY.25	hCoV-19/USA/PA-VSP7152/2021	OM570167		Yes
VSP7157	AY.103	hCoV-19/USA/PA-VSP7157/2021	OM241206		Yes
VSP7159	AY.3	hCoV-19/USA/NJ-VSP7159/2021	OM241207		Yes
VSP7161	AY.103	hCoV-19/USA/PA-VSP7161/2021	OM570168		Yes
VSP7162	AY.3	hCoV-19/USA/PA-VSP7162/2021	OM241208		Yes
VSP7163	AY.44	hCoV-19/USA/NJ-VSP7163/2021	OM241209		Yes
VSP7164	AY.25	hCoV-19/USA/PA-VSP7164/2021	OM570169		Yes
VSP7165	AY.103	hCoV-19/USA/PA-VSP7165/2021	OM241210		Yes
VSP7166	AY.103	hCoV-19/USA/PA-VSP7166/2021	OM570170		Yes
VSP7167	AY.75	hCoV-19/USA/PA-VSP7167/2021	OM570171		Yes
VSP7168	AY.103	hCoV-19/USA/PA-VSP7168/2021	OM241211		Yes
VSP7169	AY.3.1	hCoV-19/USA/PA-VSP7169/2021	OM241212		Yes
VSP7170	AY.25	hCoV-19/USA/PA-VSP7170/2021	OM241213		Yes
VSP7171	AY.25	hCoV-19/USA/PA-VSP7171/2021	OM570172		Yes
VSP7172	AY.3.1	hCoV-19/USA/PA-VSP7172/2021	OM241214		Yes
VSP7173	B.1.617.2	hCoV-19/USA/PA-VSP7173/2021	OM241215		Yes
VSP7174	AY.103	hCoV-19/USA/PA-VSP7174/2021	OM241216		Yes
VSP7175	AY.44	hCoV-19/USA/PA-VSP7175/2021	OM241217		Yes
VSP7176	AY.3	hCoV-19/USA/PA-VSP7176/2021	OM241218		Yes
VSP7177	AY.44	hCoV-19/USA/PA-VSP7177/2021	OM570173		Yes
VSP7178	AY.75	hCoV-19/USA/PA-VSP7178/2021	OM570174		Yes
VSP7179	AY.44	hCoV-19/USA/PA-VSP7179/2021	OM241219		Yes
VSP7180	AY.103	hCoV-19/USA/PA-VSP7180/2021	OM570175		Yes
VSP7181	AY.44	hCoV-19/USA/PA-VSP7181/2021	OM241220		Yes
VSP7182	AY.47	hCoV-19/USA/PA-VSP7182/2021	OM570176		Yes
VSP7190	AY.39	hCoV-19/USA/PA-VSP7190/2021	OM241223		Yes
VSP7195	B.1.617.2	hCoV-19/USA/PA-VSP7195/2021	OM241224		Yes
VSP7196	AY.119	hCoV-19/USA/PA-VSP7196/2021	OM570177		Yes
VSP7241	AY.25	hCoV-19/USA/PA-VSP7241/2021	OL673349		Yes
VSP7243	AY.46.1	hCoV-19/USA/NJ-VSP7243/2021	OL673350		Yes
VSP7244	AY.100	hCoV-19/USA/PA-VSP7244/2021	OL673351		Yes
VSP7245	AY.25	hCoV-19/USA/PA-VSP7245/2021	OL673352		Yes
VSP7246	AY.25	hCoV-19/USA/PA-VSP7246/2021	OL673353		Yes
VSP7250	AY.25	hCoV-19/USA/NJ-VSP7250/2021	OL673354		Yes
VSP7252	AY.103	hCoV-19/USA/NJ-VSP7252/2021	OL673355		Yes
VSP7253	AY.44	hCoV-19/USA/NJ-VSP7253/2021	OL673356		Yes
VSP7259	AY.25	hCoV-19/USA/PA-VSP7259/2021	OM570178		Yes
VSP7262	AY.25	hCoV-19/USA/PA-VSP7262/2021	OL673357		Yes
VSP7265	AY.44	hCoV-19/USA/PA-VSP7265/2021	OL673358		Yes
VSP7266	AY.107	hCoV-19/USA/PA-VSP7266/2021	OL673359		Yes
VSP7267	AY.25	hCoV-19/USA/PA-VSP7267/2021	OL673360		Yes
VSP7268	AY.25	hCoV-19/USA/PA-VSP7268/2021	OL673361		Yes
VSP7269	AY.25	hCoV-19/USA/PA-VSP7269/2021	OM570179		Yes
VSP7271	AY.75	hCoV-19/USA/PA-VSP7271/2021	OM570180		Yes
VSP7274	AY.100	hCoV-19/USA/PA-VSP7274/2021	OL673362		Yes
VSP7276	AY.25	hCoV-19/USA/PA-VSP7276/2021	OL673363		Yes
VSP7277	AY.3	hCoV-19/USA/PA-VSP7277/2021	OL673364		Yes
VSP7278	AY.98.1	hCoV-19/USA/PA-VSP7278/2021	OM570181		Yes
VSP7279	AY.75	hCoV-19/USA/PA-VSP7279/2021	OL673365		Yes
VSP7280	AY.103	hCoV-19/USA/PA-VSP7280/2021	OL673366		Yes
VSP7281	AY.26	hCoV-19/USA/PA-VSP7281/2021	OM241225		Yes
VSP7282	AY.103	hCoV-19/USA/PA-VSP7282/2021	OL673367		Yes
VSP7283	AY.119	hCoV-19/USA/PA-VSP7283/2021	OM570182		Yes
VSP7284	AY.25	hCoV-19/USA/PA-VSP7284/2021	OM570183		Yes
VSP7285	AY.103	hCoV-19/USA/PA-VSP7285/2021	OL673368		Yes
VSP7286	AY.122	hCoV-19/USA/PA-VSP7286/2021	OL673369		Yes
VSP7287	AY.98.1	hCoV-19/USA/PA-VSP7287/2021	OM241226		Yes
VSP7289	AY.25	hCoV-19/USA/PA-VSP7289/2021	OM241227		Yes
VSP7290	AY.25	hCoV-19/USA/PA-VSP7290/2021	OL673370		Yes
VSP7291	AY.44	hCoV-19/USA/PA-VSP7291/2021	OM241228		Yes
VSP7292	AY.25	hCoV-19/USA/PA-VSP7292/2021	OL673371		Yes
VSP7293	AY.25	hCoV-19/USA/PA-VSP7293/2021	OL673372		Yes
VSP7294	AY.3.1	hCoV-19/USA/PA-VSP7294/2021	OL673373		Yes
VSP7295	AY.103	hCoV-19/USA/PA-VSP7295/2021	OL673374		Yes
VSP7296	AY.47	hCoV-19/USA/PA-VSP7296/2021	OM241229		Yes
VSP7297	AY.25	hCoV-19/USA/PA-VSP7297/2021	OL673375		Yes
VSP7298	AY.25	hCoV-19/USA/PA-VSP7298/2021	OL673376		Yes
VSP7299	AY.25	hCoV-19/USA/PA-VSP7299/2021	OL673377		Yes
VSP7303	AY.103	hCoV-19/USA/PA-VSP7303/2021	OL673378		Yes
VSP7304	AY.125	hCoV-19/USA/PA-VSP7304/2021	OM241230		Yes
VSP7305	AY.75	hCoV-19/USA/PA-VSP7305/2021	OL673379		Yes
VSP7306	AY.103	hCoV-19/USA/PA-VSP7306/2021	OM241231		Yes
VSP7308	AY.25	hCoV-19/USA/PA-VSP7308/2021	OL673380		Yes
VSP7309	AY.103	hCoV-19/USA/PA-VSP7309/2021	OM241232		Yes
VSP7310	AY.103	hCoV-19/USA/NJ-VSP7310/2021	OL673381		Yes
VSP7311	AY.26	hCoV-19/USA/PA-VSP7311/2021	OL673382		Yes
VSP7312	AY.44	hCoV-19/USA/PA-VSP7312/2021	OL673383		Yes
VSP7313	AY.103	hCoV-19/USA/PA-VSP7313/2021	OL673384		Yes
VSP7314	AY.25	hCoV-19/USA/NJ-VSP7314/2021	OL673385		Yes
VSP7321	AY.113	hCoV-19/USA/PA-VSP7321/2021	OL673386		Yes
VSP7322	AY.119	hCoV-19/USA/PA-VSP7322/2021	OM241233		Yes
VSP7326	AY.103	hCoV-19/USA/NJ-VSP7326/2021	OL673387		Yes
VSP7327	AY.103	hCoV-19/USA/PA-VSP7327/2021	OL673388		Yes
VSP7328	AY.103	hCoV-19/USA/PA-VSP7328/2021	OL673389		Yes
VSP7329	AY.25	hCoV-19/USA/PA-VSP7329/2021	OM241234		Yes
VSP7330	AY.39	hCoV-19/USA/PA-VSP7330/2021	OM241235		Yes
VSP7332	AY.25	hCoV-19/USA/PA-VSP7332/2021	OM241236		Yes
VSP7333	AY.44	hCoV-19/USA/NJ-VSP7333/2021	OL673390		Yes
VSP7334	AY.103	hCoV-19/USA/PA-VSP7334/2021	OL673391		Yes
VSP7335	AY.103	hCoV-19/USA/PA-VSP7335/2021	OL673392		Yes
VSP7336	AY.44	hCoV-19/USA/PA-VSP7336/2021	OL673393		Yes
VSP7338	AY.44	hCoV-19/USA/NJ-VSP7338/2021	OL673394		Yes
VSP7339	AY.107	hCoV-19/USA/PA-VSP7339/2021	OL673395		Yes
VSP7340	AY.44	hCoV-19/USA/PA-VSP7340/2021	OL673396		Yes
VSP7341	AY.103	hCoV-19/USA/PA-VSP7341/2021	OM241237		Yes
VSP7344	AY.34	hCoV-19/USA/PA-VSP7344/2021	OM241238		Yes
VSP7349	AY.103	hCoV-19/USA/PA-VSP7349/2021	OL673397		Yes
VSP7350	AY.103	hCoV-19/USA/PA-VSP7350/2021	OM241239		Yes
VSP7352	AY.103	hCoV-19/USA/PA-VSP7352/2021	OM241240		Yes
VSP7353	AY.3	hCoV-19/USA/PA-VSP7353/2021	OL673398		Yes
VSP7354	AY.119	hCoV-19/USA/PA-VSP7354/2021	OM241241		Yes
VSP7355	AY.25	hCoV-19/USA/PA-VSP7355/2021	OM241242		Yes
VSP7356	AY.25	hCoV-19/USA/PA-VSP7356/2021	OM241243		Yes
VSP7357	AY.20	hCoV-19/USA/PA-VSP7357/2021	OM241244		Yes
VSP7358	AY.3	hCoV-19/USA/PA-VSP7358/2021	OL673399		Yes
VSP7360	AY.103	hCoV-19/USA/PA-VSP7360/2021	OL673400		Yes
VSP7361	AY.25	hCoV-19/USA/PA-VSP7361/2021	OL673401		Yes
VSP7362	AY.119	hCoV-19/USA/PA-VSP7362/2021	OM241245		Yes
VSP7363	AY.103	hCoV-19/USA/PA-VSP7363/2021	OL673402		Yes
VSP7365	AY.122	hCoV-19/USA/PA-VSP7365/2021	OL673403		Yes
VSP7383	AY.103	hCoV-19/USA/PA-VSP7383/2021	OL673404		Yes
VSP7384	AY.46.1	hCoV-19/USA/PA-VSP7384/2021	OM241246		Yes
VSP7385	B.1.617.2	hCoV-19/USA/PA-VSP7385/2021	OM241247		Yes
VSP7386	AY.25	hCoV-19/USA/PA-VSP7386/2021	OL673405		Yes
VSP7392	AY.122	hCoV-19/USA/PA-VSP7392/2021	OM241248		Yes
VSP7393	AY.103	hCoV-19/USA/PA-VSP7393/2021	OL673406		Yes
VSP7394	AY.44	hCoV-19/USA/PA-VSP7394/2021	OL673407		Yes
VSP7397	AY.119	hCoV-19/USA/PA-VSP7397/2021	OL673408		Yes
VSP7399	AY.103	hCoV-19/USA/PA-VSP7399/2021	OL673409		Yes
VSP7401	AY.25	hCoV-19/USA/PA-VSP7401/2021	OL673410		Yes
VSP7404	AY.3.1	hCoV-19/USA/PA-VSP7404/2021	OM241249		Yes
VSP7405	AY.119	hCoV-19/USA/PA-VSP7405/2021	OL673411		Yes
VSP7407	AY.39	hCoV-19/USA/DE-VSP7407/2021	OL673412		Yes
VSP7408	AY.4	hCoV-19/USA/PA-VSP7408/2021	OM241250		Yes
VSP7410	AY.119	hCoV-19/USA/PA-VSP7410/2021	OM241251		Yes
VSP7411	AY.3	hCoV-19/USA/PA-VSP7411/2021	OL673413		Yes
VSP7412	AY.118	hCoV-19/USA/PA-VSP7412/2021	OM241252		Yes
VSP7418	AY.47	hCoV-19/USA/PA-VSP7418/2021	OM241253		Yes
VSP7419	AY.103	hCoV-19/USA/PA-VSP7419/2021	OM241254		Yes
VSP7420	AY.25	hCoV-19/USA/PA-VSP7420/2021	OM241255		Yes
VSP7422	AY.3.1	hCoV-19/USA/PA-VSP7422/2021	OM241256		Yes
VSP7423	AY.3	hCoV-19/USA/PA-VSP7423/2021	OM241257		Yes
VSP7424	AY.103	hCoV-19/USA/PA-VSP7424/2021	OM241258		Yes
VSP7425	AY.103	hCoV-19/USA/PA-VSP7425/2021	OM241259		Yes
VSP7426	AY.25	hCoV-19/USA/NJ-VSP7426/2021	OM241260		Yes
VSP7427	AY.103	hCoV-19/USA/PA-VSP7427/2021			Yes
VSP7431	AY.103	hCoV-19/USA/PA-VSP7431/2021	OM241261		Yes
VSP7434	AY.44	hCoV-19/USA/PA-VSP7434/2021	OM241262		Yes
VSP7435	AY.25	hCoV-19/USA/PA-VSP7435/2021	OM241263		Yes
VSP7437	AY.103	hCoV-19/USA/PA-VSP7437/2021	OM241264		Yes
VSP7438	AY.25	hCoV-19/USA/PA-VSP7438/2021	OM241265		Yes
VSP7442	AY.44	hCoV-19/USA/PA-VSP7442/2021	OM241266		Yes
VSP7444	AY.103	hCoV-19/USA/PA-VSP7444/2021	OM241267		Yes
VSP7446	AY.3	hCoV-19/USA/PA-VSP7446/2021	OM241268		Yes
VSP7447	AY.44	hCoV-19/USA/PA-VSP7447/2021	OM241269		Yes
VSP7448	B.1.617.2	hCoV-19/USA/PA-VSP7448/2021	OM241270		Yes
VSP7450	AY.103	hCoV-19/USA/PA-VSP7450/2021	OM241271		Yes
VSP7451	AY.103	hCoV-19/USA/PA-VSP7451/2021	OM241272		Yes
VSP7452	AY.119	hCoV-19/USA/NJ-VSP7452/2021	OM241273		Yes
VSP7454	AY.44	hCoV-19/USA/PA-VSP7454/2021	OM241274		Yes
VSP7456	B.1.617.2	hCoV-19/USA/PA-VSP7456/2021	OM241275		Yes
VSP7462	AY.103	hCoV-19/USA/PA-VSP7462/2021	OM241276		Yes
VSP7463	AY.103	hCoV-19/USA/PA-VSP7463/2021	OM241277		Yes
VSP7465	AY.25	hCoV-19/USA/PA-VSP7465/2021	OM241278		Yes
VSP7467	AY.25	hCoV-19/USA/PA-VSP7467/2021	OL673414		Yes
VSP7469	B.1.617.2	hCoV-19/USA/PA-VSP7469/2021	OL673415		Yes
VSP7471	AY.103	hCoV-19/USA/PA-VSP7471/2021	OL673416		Yes
VSP7473	AY.103	hCoV-19/USA/PA-VSP7473/2021	OL673417		Yes
VSP7474	AY.47	hCoV-19/USA/PA-VSP7474/2021	OL673418		Yes
VSP7476	AY.47	hCoV-19/USA/PA-VSP7476/2021	OL673419		Yes
VSP7477	AY.98.1	hCoV-19/USA/PA-VSP7477/2021	OL673420		Yes
VSP7479	AY.103	hCoV-19/USA/PA-VSP7479/2021	OL673421		Yes
VSP7486	AY.110	hCoV-19/USA/PA-VSP7486/2021	OL673422		Yes
VSP7500	AY.3	hCoV-19/USA/PA-VSP7500/2021	OL673423		Yes
VSP7501	AY.44	hCoV-19/USA/PA-VSP7501/2021	OL673424		Yes
VSP7502	AY.3	hCoV-19/USA/PA-VSP7502/2021	OM241279		Yes
VSP7506	AY.3	hCoV-19/USA/PA-VSP7506/2021	OM241280		Yes
VSP7508	AY.3	hCoV-19/USA/PA-VSP7508/2021	OL673425		Yes
VSP7512	AY.3	hCoV-19/USA/PA-VSP7512/2021	OL673426		Yes
VSP7515	AY.25	hCoV-19/USA/PA-VSP7515/2021	OL673427		Yes
VSP7516	AY.113	hCoV-19/USA/PA-VSP7516/2021	OL673428		Yes
VSP7518	AY.107	hCoV-19/USA/PA-VSP7518/2021	OL673429		Yes
VSP7521	AY.118	hCoV-19/USA/PA-VSP7521/2021	OM241281		Yes
VSP7526	AY.25	hCoV-19/USA/PA-VSP7526/2021	OM241282		Yes
VSP7528	AY.119	hCoV-19/USA/PA-VSP7528/2021	OL673430		Yes
VSP7529	AY.103	hCoV-19/USA/PA-VSP7529/2021	OL673431		Yes
VSP7530	AY.25	hCoV-19/USA/PA-VSP7530/2021	OM241283		Yes
VSP7534	AY.25	hCoV-19/USA/NJ-VSP7534/2021	OL673432		Yes
VSP7535	AY.113	hCoV-19/USA/PA-VSP7535/2021	OL673433		Yes
VSP7540	AY.119	hCoV-19/USA/PA-VSP7540/2021	OL673434		Yes
VSP7544	B.1.617.2	hCoV-19/USA/PA-VSP7544/2021	OL673435		Yes
VSP7545	AY.25	hCoV-19/USA/PA-VSP7545/2021	OL673436		Yes
VSP7546	AY.125	hCoV-19/USA/PA-VSP7546/2021	OL673437		Yes
VSP7547	AY.103	hCoV-19/USA/PA-VSP7547/2021	OL673438		Yes
VSP7556	AY.26	hCoV-19/USA/PA-VSP7556/2021	OL673439		Yes
VSP7558	AY.20	hCoV-19/USA/PA-VSP7558/2021	OL673440		Yes
VSP7560	AY.103	hCoV-19/USA/PA-VSP7560/2021	OL673441		Yes
VSP7562	AY.103	hCoV-19/USA/PA-VSP7562/2021	OL673442		Yes
VSP7566	AY.103	hCoV-19/USA/PA-VSP7566/2021	OL673443		Yes
VSP7568	AY.44	hCoV-19/USA/NJ-VSP7568/2021	OL673444		Yes
VSP7572	AY.44	hCoV-19/USA/PA-VSP7572/2021	OL673445		Yes
VSP7573	AY.3	hCoV-19/USA/PA-VSP7573/2021	OL673446		Yes
VSP7574	AY.39.1	hCoV-19/USA/PA-VSP7574/2021	OL673447		Yes
VSP7579	AY.25	hCoV-19/USA/PA-VSP7579/2021	OL673448		Yes
VSP7580	AY.39	hCoV-19/USA/NJ-VSP7580/2021	OL673449		Yes
VSP7582	AY.103	hCoV-19/USA/NJ-VSP7582/2021	OL673450		Yes
VSP7584	AY.3	hCoV-19/USA/PA-VSP7584/2021	OL673451		Yes
VSP7586	AY.39	hCoV-19/USA/PA-VSP7586/2021	OL673452		Yes
VSP7587	AY.39	hCoV-19/USA/PA-VSP7587/2021	OL673453		Yes
VSP7589	AY.103	hCoV-19/USA/PA-VSP7589/2021	OL673454		Yes
VSP7590	AY.103	hCoV-19/USA/PA-VSP7590/2021	OL673455		Yes
VSP7591	AY.93	hCoV-19/USA/NJ-VSP7591/2021	OL673456		Yes
VSP7592	B.1.617.2	hCoV-19/USA/PA-VSP7592/2021	OL673457		Yes
VSP7593	AY.119	hCoV-19/USA/PA-VSP7593/2021	OL673458		Yes
VSP7596	AY.39.1	hCoV-19/USA/PA-VSP7596/2021	OL673459		Yes
VSP7600	AY.44	hCoV-19/USA/NJ-VSP7600/2021	OL673460		Yes
VSP7602	AY.44	hCoV-19/USA/PA-VSP7602/2021	OL673461		Yes
VSP7603	AY.103	hCoV-19/USA/PA-VSP7603/2021	OL673462		Yes
VSP7607	AY.3.1	hCoV-19/USA/PA-VSP7607/2021	OL673463		Yes
VSP7608	AY.119	hCoV-19/USA/PA-VSP7608/2021	OL673464		Yes
VSP7614	AY.119	hCoV-19/USA/PA-VSP7614/2021	OL673465		Yes
VSP7616	AY.3	hCoV-19/USA/PA-VSP7616/2021	OL673466		Yes
VSP7618	AY.25	hCoV-19/USA/PA-VSP7618/2021	OL673467		Yes
VSP7619	AY.25	hCoV-19/USA/PA-VSP7619/2021	OL673468		Yes
VSP7621	AY.25	hCoV-19/USA/NJ-VSP7621/2021	OL673469		Yes
VSP7623	AY.119	hCoV-19/USA/PA-VSP7623/2021	OL673470		Yes
VSP7624	AY.122	hCoV-19/USA/PA-VSP7624/2021	OL673471		Yes
VSP7626	AY.3	hCoV-19/USA/NJ-VSP7626/2021	OL673472		Yes
VSP7627	B.1.617.2	hCoV-19/USA/PA-VSP7627/2021	OL673473		Yes
VSP7630	AY.103	hCoV-19/USA/PA-VSP7630/2021	OL673474		Yes
VSP7631	AY.25	hCoV-19/USA/PA-VSP7631/2021	OL673475		Yes
VSP7633	AY.43	hCoV-19/USA/PA-VSP7633/2021	OL673476		Yes
VSP7637	AY.3	hCoV-19/USA/PA-VSP7637/2021	OL673477		Yes
VSP7638	AY.103	hCoV-19/USA/PA-VSP7638/2021	OL673478		Yes
VSP7639	AY.122	hCoV-19/USA/PA-VSP7639/2021	OL673479		Yes
VSP7640	AY.103	hCoV-19/USA/PA-VSP7640/2021	OL673480		Yes
VSP7641	AY.25	hCoV-19/USA/PA-VSP7641/2021	OL673481		Yes
VSP7647	AY.103	hCoV-19/USA/PA-VSP7647/2021	OL673482		Yes
VSP7656	AY.25	hCoV-19/USA/PA-VSP7656/2021	OL673483		Yes
VSP7658	AY.103	hCoV-19/USA/PA-VSP7658/2021	OL673484		Yes
VSP7671	AY.119	hCoV-19/USA/PA-VSP7671/2021	OM241284		Yes
VSP7673	AY.3	hCoV-19/USA/PA-VSP7673/2021	OL673485		Yes
VSP7676	AY.44	hCoV-19/USA/PA-VSP7676/2021	OL673486		Yes
VSP7681	AY.122	hCoV-19/USA/NJ-VSP7681/2021	OL673487		Yes
VSP7682	AY.44	hCoV-19/USA/PA-VSP7682/2021	OL673488		Yes
VSP7683	AY.119	hCoV-19/USA/DE-VSP7683/2021	OL673489		Yes
VSP7684	AY.25	hCoV-19/USA/PA-VSP7684/2021			Yes
VSP7685	AY.44	hCoV-19/USA/PA-VSP7685/2021			Yes
VSP7686	AY.47	hCoV-19/USA/PA-VSP7686/2021			Yes
VSP7707	AY.3	hCoV-19/USA/NJ-VSP7707/2021	OM241285		Yes
VSP7710	B.1.617.2	hCoV-19/USA/PA-VSP7710/2021	OM241286		Yes
VSP7711	AY.44	hCoV-19/USA/PA-VSP7711/2021	OM241287		Yes
VSP7712	AY.103	hCoV-19/USA/PA-VSP7712/2021	OM241288		Yes
VSP7713	AY.3	hCoV-19/USA/PA-VSP7713/2021	OM241289		Yes
VSP7714	B.1.617.2	hCoV-19/USA/PA-VSP7714/2021	OM241290		Yes
VSP7715	AY.44	hCoV-19/USA/PA-VSP7715/2021	OM241291		Yes
VSP7716	AY.103	hCoV-19/USA/PA-VSP7716/2021	OM241292		Yes
VSP7717	AY.69	hCoV-19/USA/PA-VSP7717/2021	OM241293		Yes
VSP7718	AY.47	hCoV-19/USA/NJ-VSP7718/2021	OM241294		Yes
VSP7720	AY.4	hCoV-19/USA/NJ-VSP7720/2021	OM241295		Yes
VSP7721	AY.103	hCoV-19/USA/PA-VSP7721/2021	OM241296		Yes
VSP7722	AY.3	hCoV-19/USA/PA-VSP7722/2021	OM241297		Yes
VSP7723	AY.119	hCoV-19/USA/PA-VSP7723/2021	OM241298		Yes
VSP7725	AY.103	hCoV-19/USA/PA-VSP7725/2021	OM241299		Yes
VSP7727	AY.3	hCoV-19/USA/PA-VSP7727/2021	OM241301		Yes
VSP7728	AY.103	hCoV-19/USA/PA-VSP7728/2021	OM241302		Yes
VSP7729	AY.25	hCoV-19/USA/NJ-VSP7729/2021	OM241303		Yes
VSP7730	AY.103	hCoV-19/USA/PA-VSP7730/2021	OM241304		Yes
VSP7731	AY.25	hCoV-19/USA/PA-VSP7731/2021	OM241305		Yes
VSP7733	AY.119	hCoV-19/USA/PA-VSP7733/2021	OM241306		Yes
VSP7734	AY.25	hCoV-19/USA/NJ-VSP7734/2021	OM241307		Yes
VSP7735	AY.25	hCoV-19/USA/PA-VSP7735/2021	OM241308		Yes
VSP7736	AY.25	hCoV-19/USA/PA-VSP7736/2021	OM241309		Yes
VSP7737	AY.3	hCoV-19/USA/PA-VSP7737/2021	OM241310		Yes
VSP7738	AY.122	hCoV-19/USA/PA-VSP7738/2021	OM241311		Yes
VSP7739	AY.103	hCoV-19/USA/NJ-VSP7739/2021	OM241312		Yes
VSP7743	AY.43	hCoV-19/USA/PA-VSP7743/2021	OM241313		Yes
VSP7744	AY.43	hCoV-19/USA/PA-VSP7744/2021	OM241314		Yes
VSP7745	AY.39	hCoV-19/USA/NJ-VSP7745/2021	OM241315		Yes
VSP7747	AY.103	hCoV-19/USA/PA-VSP7747/2021	OM241316		Yes
VSP7748	AY.119	hCoV-19/USA/PA-VSP7748/2021	OM241317		Yes
VSP7750	AY.39	hCoV-19/USA/NJ-VSP7750/2021	OM241318		Yes
VSP7751	AY.25	hCoV-19/USA/PA-VSP7751/2021	OM241319		Yes
VSP7752	B.1.617.2	hCoV-19/USA/PA-VSP7752/2021	OM241320		Yes
VSP7753	B.1.617.2	hCoV-19/USA/PA-VSP7753/2021	OM241321		Yes
VSP7755	AY.103	hCoV-19/USA/PA-VSP7755/2021	OM241322		Yes
VSP7756	AY.103	hCoV-19/USA/NJ-VSP7756/2021	OM241323		Yes
VSP7757	AY.25	hCoV-19/USA/NJ-VSP7757/2021	OM241324		Yes
VSP7758	B.1.617.2	hCoV-19/USA/PA-VSP7758/2021	OM241325		Yes
VSP7759	AY.4	hCoV-19/USA/NJ-VSP7759/2021	OM241326		Yes
VSP7760	AY.4	hCoV-19/USA/PA-VSP7760/2021	OM241327		Yes
VSP7761	AY.25	hCoV-19/USA/PA-VSP7761/2021	OM241328		Yes
VSP7764	B.1.617.2	hCoV-19/USA/PA-VSP7764/2021	OM241329		Yes
VSP7765	AY.103	hCoV-19/USA/NJ-VSP7765/2021	OM241330		Yes
VSP7766	AY.103	hCoV-19/USA/PA-VSP7766/2021	OM241331		Yes
VSP7767	AY.44	hCoV-19/USA/PA-VSP7767/2021	OM241332		Yes
VSP7768	AY.44	hCoV-19/USA/PA-VSP7768/2021	OM241333		Yes
VSP7769	AY.3	hCoV-19/USA/PA-VSP7769/2021	OM241334		Yes
VSP7770	AY.3	hCoV-19/USA/PA-VSP7770/2021	OM241335		Yes
VSP7771	AY.25	hCoV-19/USA/NJ-VSP7771/2021	OM241336		Yes
VSP7772	AY.25	hCoV-19/USA/PA-VSP7772/2021	OM241337		Yes
VSP7773	AY.25	hCoV-19/USA/PA-VSP7773/2021	OM241338		Yes
VSP7774	AY.4	hCoV-19/USA/NJ-VSP7774/2021	OM241339		Yes
VSP7775	AY.103	hCoV-19/USA/PA-VSP7775/2021	OM241340		Yes
VSP7776	AY.3	hCoV-19/USA/PA-VSP7776/2021	OM241341		Yes
VSP7777	AY.44	hCoV-19/USA/PA-VSP7777/2021	OM241342		Yes
VSP7778	AY.25	hCoV-19/USA/PA-VSP7778/2021	OM241343		Yes
VSP7779	AY.103	hCoV-19/USA/PA-VSP7779/2021	OM241344		Yes
VSP7780	AY.103	hCoV-19/USA/PA-VSP7780/2021	OM241345		Yes
VSP7781	AY.25	hCoV-19/USA/NJ-VSP7781/2021	OM241346		Yes
VSP7782	AY.44	hCoV-19/USA/PA-VSP7782/2021	OM241347		Yes
VSP7784	B.1.617.2	hCoV-19/USA/NJ-VSP7784/2021	OM241348		Yes
VSP7785	AY.25	hCoV-19/USA/PA-VSP7785/2021	OM241349		Yes
VSP7786	AY.25	hCoV-19/USA/PA-VSP7786/2021	OM241350		Yes
VSP7787	AY.44	hCoV-19/USA/PA-VSP7787/2021	OM241351		Yes
VSP7788	AY.42	hCoV-19/USA/PA-VSP7788/2021	OM241352		Yes
VSP7789	AY.122.1	hCoV-19/USA/PA-VSP7789/2021	OM241353		Yes
VSP7791	AY.25	hCoV-19/USA/PA-VSP7791/2021	OM241354		Yes
VSP7792	AY.103	hCoV-19/USA/PA-VSP7792/2021	OM241355		Yes
VSP7793	AY.103	hCoV-19/USA/NJ-VSP7793/2021	OM241356		Yes
VSP7796	AY.103	hCoV-19/USA/NJ-VSP7796/2021	OM241357		Yes
VSP7798	B.1.617.2	hCoV-19/USA/PA-VSP7798/2021	OM241358		Yes
VSP7799	AY.44	hCoV-19/USA/PA-VSP7799/2021	OM241359		Yes
VSP7800	B.1.617.2	hCoV-19/USA/PA-VSP7800/2021	OM241360		Yes
VSP7801	AY.103	hCoV-19/USA/NJ-VSP7801/2021	OM241361		Yes
VSP7802	AY.39	hCoV-19/USA/PA-VSP7802/2021	OM241362		Yes
VSP7803	AY.42	hCoV-19/USA/PA-VSP7803/2021	OM241363		Yes
VSP7804	AY.44	hCoV-19/USA/PA-VSP7804/2021	OM241364		Yes
VSP7805	AY.59	hCoV-19/USA/PA-VSP7805/2021	OM241365		Yes
VSP7806	AY.4	hCoV-19/USA/PA-VSP7806/2021	OM241366		Yes
VSP7807	AY.39	hCoV-19/USA/PA-VSP7807/2021	OM241367		Yes
VSP7808	AY.39	hCoV-19/USA/PA-VSP7808/2021	OM241368		Yes
VSP7809	AY.42	hCoV-19/USA/PA-VSP7809/2021	OM241369		Yes
VSP7811	AY.44	hCoV-19/USA/PA-VSP7811/2021	OM241370		Yes
VSP7812	AY.25	hCoV-19/USA/PA-VSP7812/2021	OM241371		Yes
VSP7813	AY.25	hCoV-19/USA/PA-VSP7813/2021	OM241372		Yes
VSP7834	B.1.617.2	hCoV-19/USA/PA-VSP7834/2021	OM241373		Yes
VSP7835	AY.103	hCoV-19/USA/PA-VSP7835/2021	OM241374		Yes
VSP7836	AY.122	hCoV-19/USA/PA-VSP7836/2021	OM241375		Yes
VSP7837	AY.3	hCoV-19/USA/PA-VSP7837/2021	OM241376		Yes
VSP7838	AY.103	hCoV-19/USA/PA-VSP7838/2021	OM241377		Yes
VSP7862	AY.44	hCoV-19/USA/PA-VSP7862/2021	OM241378		Yes
VSP7866	AY.107	hCoV-19/USA/PA-VSP7866/2021	OM241379		Yes
VSP7867	AY.107	hCoV-19/USA/PA-VSP7867/2021	OM241380		Yes
VSP7870	AY.119	hCoV-19/USA/PA-VSP7870/2021	OM241381		Yes
VSP7871	AY.103	hCoV-19/USA/PA-VSP7871/2021	OM241382		Yes
VSP7872	AY.103	hCoV-19/USA/NJ-VSP7872/2021	OM241383		Yes
VSP7873	AY.43	hCoV-19/USA/PA-VSP7873/2021	OM241384		Yes
VSP7874	AY.25	hCoV-19/USA/NJ-VSP7874/2021	OM241385		Yes
VSP7875	AY.33	hCoV-19/USA/PA-VSP7875/2021	OM241386		Yes
VSP7876	AY.75	hCoV-19/USA/PA-VSP7876/2021	OM241387		Yes
VSP7885	AY.3.1	hCoV-19/USA/PA-VSP7885/2021	OM241388		Yes
VSP7886	AY.25	hCoV-19/USA/PA-VSP7886/2021	OM241389		Yes
VSP7887	AY.44	hCoV-19/USA/PA-VSP7887/2021	OM241390		Yes
VSP7888	AY.25	hCoV-19/USA/PA-VSP7888/2021	OM241391		Yes
VSP7889	B.1.617.2	hCoV-19/USA/PA-VSP7889/2021	OM241392		Yes
VSP7892	AY.25	hCoV-19/USA/PA-VSP7892/2021	OM241393		Yes
VSP7893	AY.118	hCoV-19/USA/PA-VSP7893/2021	OM241394		Yes
VSP7894	AY.120	hCoV-19/USA/PA-VSP7894/2021	OM241395		Yes
VSP7895	AY.120	hCoV-19/USA/PA-VSP7895/2021	OM241396		Yes
VSP7896	AY.25	hCoV-19/USA/PA-VSP7896/2021	OM241397		Yes
VSP7897	AY.25	hCoV-19/USA/PA-VSP7897/2021	OM241398		Yes
VSP7898	AY.25	hCoV-19/USA/PA-VSP7898/2021	OM241399		Yes
VSP7899	AY.113	hCoV-19/USA/PA-VSP7899/2021	OM241400		Yes
VSP7900	AY.119	hCoV-19/USA/PA-VSP7900/2021	OM241401		Yes
VSP7901	AY.4	hCoV-19/USA/PA-VSP7901/2021	OM241402		Yes
VSP7904	AY.119	hCoV-19/USA/PA-VSP7904/2021	OM241403		Yes
VSP7905	B.1.617.2	hCoV-19/USA/NJ-VSP7905/2021	OM241404		Yes
VSP7906	B.1.617.2	hCoV-19/USA/NJ-VSP7906/2021	OM241405		Yes
VSP7907	AY.103	hCoV-19/USA/NJ-VSP7907/2021	OM241406		Yes
VSP7913	AY.103	hCoV-19/USA/PA-VSP7913/2021	OM241407		Yes
VSP7915	AY.26	hCoV-19/USA/PA-VSP7915/2021	OM241408		Yes
VSP7922	AY.25	hCoV-19/USA/NJ-VSP7922/2021	OM241409		Yes
VSP7925	B.1.617.2	hCoV-19/USA/PA-VSP7925/2021	OM241410		Yes
VSP7929	AY.25	hCoV-19/USA/NJ-VSP7929/2021	OM241411		Yes
VSP7930	AY.59	hCoV-19/USA/PA-VSP7930/2021	OM241412		Yes
VSP7931	AY.44	hCoV-19/USA/PA-VSP7931/2021	OM241413		Yes
VSP7932	AY.103	hCoV-19/USA/PA-VSP7932/2021	OM241414		Yes
VSP7934	AY.103	hCoV-19/USA/NJ-VSP7934/2021	OM241415		Yes
VSP7939	B.1.617.2	hCoV-19/USA/PA-VSP7939/2021	OM241416		Yes
VSP7940	AY.47	hCoV-19/USA/PA-VSP7940/2021	OM241417		Yes
VSP7941	AY.103	hCoV-19/USA/PA-VSP7941/2021	OM241418		Yes
VSP7945	AY.114	hCoV-19/USA/PA-VSP7945/2021	OM241419		Yes
VSP7946	AY.39	hCoV-19/USA/PA-VSP7946/2021	OM241420		Yes
VSP7947	B.1.617.2	hCoV-19/USA/PA-VSP7947/2021	OM241421		Yes
VSP7949	AY.25	hCoV-19/USA/PA-VSP7949/2021	OM241422		Yes
VSP7950	AY.103	hCoV-19/USA/PA-VSP7950/2021	OM241423		Yes
VSP7952	AY.103	hCoV-19/USA/PA-VSP7952/2021	OM241424		Yes
VSP7954	AY.59	hCoV-19/USA/PA-VSP7954/2021	OM241425		Yes
VSP7956	AY.103	hCoV-19/USA/PA-VSP7956/2021	OM241426		Yes
VSP7957	AY.103	hCoV-19/USA/NJ-VSP7957/2021	OM241427		Yes
VSP7958	AY.78	hCoV-19/USA/PA-VSP7958/2021	OM241428		Yes
VSP7959	AY.25	hCoV-19/USA/NJ-VSP7959/2021	OM241429		Yes
VSP7961	B.1.617.2	hCoV-19/USA/PA-VSP7961/2021	OM241430		Yes
VSP7962	AY.25	hCoV-19/USA/PA-VSP7962/2021	OM241431		Yes
VSP7963	AY.103	hCoV-19/USA/PA-VSP7963/2021	OM241432		Yes
VSP7966	AY.44	hCoV-19/USA/PA-VSP7966/2021	OM241433		Yes
VSP7967	AY.25	hCoV-19/USA/PA-VSP7967/2021	OM241434		Yes
VSP7970	AY.119	hCoV-19/USA/NJ-VSP7970/2021	OM241435		Yes
VSP7971	AY.103	hCoV-19/USA/PA-VSP7971/2021	OM241436		Yes
VSP7974	AY.103	hCoV-19/USA/PA-VSP7974/2021	OM241437		Yes
VSP7975	AY.103	hCoV-19/USA/PA-VSP7975/2021	OM241438		Yes
VSP7976	AY.46.6	hCoV-19/USA/NJ-VSP7976/2021	OM241439		Yes
VSP7979	AY.25	hCoV-19/USA/PA-VSP7979/2021	OM241440		Yes
VSP7980	AY.3	hCoV-19/USA/PA-VSP7980/2021	OM241441		Yes
VSP7983	AY.43	hCoV-19/USA/PA-VSP7983/2021	OM241442		Yes
VSP7984	AY.44	hCoV-19/USA/PA-VSP7984/2021	OM241443		Yes
VSP7985	B.1.617.2	hCoV-19/USA/PA-VSP7985/2021	OM241444		Yes
VSP7986	AY.78	hCoV-19/USA/PA-VSP7986/2021	OM241445		Yes
VSP7988	AY.25	hCoV-19/USA/NJ-VSP7988/2021	OM241446		Yes
VSP7989	AY.39	hCoV-19/USA/NJ-VSP7989/2021	OM241447		Yes
VSP7990	AY.3	hCoV-19/USA/PA-VSP7990/2021	OM241448		Yes
VSP7991	AY.95	hCoV-19/USA/PA-VSP7991/2021	OM241449		Yes
VSP7992	AY.25	hCoV-19/USA/PA-VSP7992/2021	OM241450		Yes
VSP7993	AY.25	hCoV-19/USA/NJ-VSP7993/2021	OM241451		Yes
VSP7995	AY.103	hCoV-19/USA/PA-VSP7995/2021	OM241452		Yes
VSP7996	AY.25	hCoV-19/USA/NJ-VSP7996/2021	OM570184		Yes
VSP10022	AY.25	hCoV-19/USA/PA-VSP10022/2021	OM241104		Yes
VSP10024	B.1.617.2	hCoV-19/USA/PA-VSP10024/2021	OM241105		Yes
VSP10025	AY.119	hCoV-19/USA/PA-VSP10025/2021	OM241106		Yes
VSP10026	AY.25	hCoV-19/USA/PA-VSP10026/2021	OM241107		Yes
VSP10027	AY.39	hCoV-19/USA/PA-VSP10027/2021	OM241108		Yes
VSP10040	AY.44	hCoV-19/USA/PA-VSP10040/2021	OM541952		Yes
			OM570187.1
			OK036033.1
			OK019676.1
			MZ592904.1
			OM570190.1
			OL527208.1
			OK411747.1
			OL607395.1
			OL501431.1
			OL359063.1
			OK591630.1
			OK532227.1
			OK532205.1
			OK531411.1
			OK531340.1
			OK530259.1
			OK409051.1
			OK408798.1
			OK288336.1
			OK022966.1
			OK016087.1
			OK015755.1
			OK006411.1
			OK006410.1
			MZ863277.1
			OL529799.1
			OM241195.1
			OL358706.1
			OM140197.1
			OL950202.1
			OL864552.1
			OL796181.1
			OL748595.1
			OL731865.1
			OL729143.1
			OL649123.1
			OL636741.1
			OL588153.1
			OL530082.1
			OL529002.1
			OL524958.1
			OL536091.1
			OL524356.1
			OL533348.1
			OL533193.1
			OL523386.1
			OL532335.1
			OL532319.1
			OL532108.1
			OL532039.1
			OL531989.1
			OL531862.1
			OL501024.1
			OL499464.1
			OL499389.1
			OL499150.1
			OL499029.1
			OL428416.1
			OL398819.1
			OL382885.1
			OL359057.1
			OL316113.1
			OK660473.1
			OK622260.1
			OK621703.1
			OK615306.1
			OK581564.1
			OK571314.1
			OK532238.1
			OK531088.1
			OK530968.1
			OK529672.1
			OK525663.1
			OK525279.1
			OK524673.1
			OK501970.1
			OK475980.1
			OK472741.1
			OK428129.1
			OK409049.1
			OK405430.1
			OK285715.1
			OK238996.1
			OK237909.1
			OK235581.1
			OK226017.1
			OK226014.1
			OK108800.1
			OK009329.1
			MZ914153.1
			MZ666507.1
			MZ511568.1
			OK531479.1
			OK531132.1
			OK034325.1
[truncated: 4,675 more rows]
